# Supplementary material for: 1,3-Diphenyl-8-trifluoro­methyl-1H-pyrazolo­[3,4-b]quinoline
Source: Acta Crystallogr Sect E Struct Rep Online. 2012 Jun 30;68(Pt 7):o2287. doi: 10.1107/S1600536812028206 (PMC3394066; doi:10.1107/S1600536812028206)
Supplement: Supplementary file 1 [file e-68-o2287-sup1.cif]

##############################################################################
#                                                                            #
# This CIF contains the data in a paper accepted for publication in          #
# Acta Crystallographica Section E. It conforms to the requirements of       #
# Notes for Authors for Acta Crystallographica Section E, and has been       #
# peer reviewed under the auspices of the IUCr Commission on Journals.       #
#                                                                            #
# Full details of the Crystallographic Information File format               #
# are given in the paper "The Crystallographic Information File (CIF):       #
# a New Standard Archive File for Crystallography" by S. R. Hall, F. H.      #
# Allen and I. D. Brown [Acta Cryst. (1991), A47, 655-685].                  #
#                                                                            #
# The current version of the core CIF dictionary is obtainable from          #
# ftp://ftp.iucr.org/pub/cif_core.dic.                                       #
#                                                                            #
# Software is freely available for graphical display of the structure(s)     #
# in this CIF. For information consult the CIF software page                 #
# http://www.iucr.org/resources/cif/software.                                #
#                                                                            #
# This file may be used for bona fide research purposes within the           #
# scientific community so long as proper attribution is given to the journal # 
# article from which it was obtained.                                        #
#                                                                            #
##############################################################################
data_global
_audit_creation_method     'form.cif (version 2.0)'
_journal_data_validation_number     ?
_journal_date_recd_electronic     2012-05-17
_journal_date_accepted     2012-06-21
_journal_name_full     'Acta Crystallographica, Section E'
_journal_year     2012
_journal_volume     68
_journal_issue      7
_journal_page_first     o2287
_journal_page_last     o2287
_journal_paper_category     QO
_journal_paper_doi     10.1107/S1600536812028206
_journal_coeditor_code     GK2493
_publ_contact_author_name     'Dr. Pawel Szlachcic'
_publ_contact_author_address
; ul. Balicka 122, 30-149 Krakow, Poland
;
_publ_contact_author_email     'pszlachcic@ar.krakow.pl'
_publ_contact_author_fax     '+48 12 662 40 54'
_publ_contact_author_phone     '+48 12 662 40 54'
_publ_section_title
;
1,3-Diphenyl-8-trifluoromethyl-1<i>H</i>-pyrazolo[3,4-<i>b</i>]quinoline
;
loop_
    _publ_author_name
    _publ_author_footnote
    _publ_author_address
    'Pawe\/l Szlachcic' ?
;
Department of Chemistry and Physics, Agricultural University,
30-149 Krak\'ow, Poland
;
    'Katarzyna Stadnicka' ?
;
Faculty of Chemistry, Jagiellonian University, 30-060 Krak\'ow, Poland
;
data_I
_chemical_name_systematic
;
1,3-Diphenyl-8-trifluoromethyl-1<i>H</i>-pyrazolo[3,4-<i>b</i>]quinoline
;
_chemical_name_common     ?
_chemical_formula_moiety     'C23 H14 F3 N3'
_chemical_formula_sum     'C23 H14 F3 N3'
_chemical_formula_structural     ?
_chemical_formula_analytical     ?
_chemical_formula_iupac     'C23 H14 F3 N3'
_chemical_formula_weight     389.37
_chemical_melting_point     ?
_chemical_melting_point_gt     452
_chemical_melting_point_lt     454
_symmetry_cell_setting     monoclinic
_symmetry_space_group_name_H-M     'P 21'
_symmetry_space_group_name_Hall     'P 2yb'
loop_
    _symmetry_equiv_pos_as_xyz
    'x, y, z'
    '-x, y+1/2, -z'
_cell_length_a     11.8299(5)
_cell_length_b     6.9788(3)
_cell_length_c     12.1306(4)
_cell_angle_alpha     90.00
_cell_angle_beta     112.765(2)
_cell_angle_gamma     90.00
_cell_volume     923.47(6)
_cell_formula_units_Z     2
_cell_measurement_reflns_used     2631
_cell_measurement_theta_min     0.10
_cell_measurement_theta_max     30.03
_cell_measurement_temperature     293(2)
_cell_measurement_pressure     98.6
_exptl_crystal_description     block
_exptl_crystal_colour     yellow
_exptl_crystal_size_max     0.27
_exptl_crystal_size_mid     0.25
_exptl_crystal_size_min     0.20
_exptl_crystal_size_rad     ?
_exptl_crystal_density_diffrn     1.400
_exptl_crystal_density_meas     ?
_exptl_crystal_density_method     'not measured'
_exptl_crystal_F_000     400
_exptl_absorpt_coefficient_mu     0.105
_exptl_absorpt_correction_type     multi-scan
_exptl_absorpt_process_details
                               '(DENZO and SCALEPACK; Otwinowski & Minor, 1997)'
_exptl_absorpt_correction_T_min     0.972
_exptl_absorpt_correction_T_max     0.979
_exptl_special_details     ?
_diffrn_ambient_temperature     293(2)
_diffrn_radiation_type     MoK\a
_diffrn_radiation_wavelength     0.71073
_diffrn_radiation_source     'fine-focus sealed tube'
_diffrn_radiation_monochromator     'horizontally mounted graphite crystal'
_diffrn_measurement_device_type     'Nonius KappaCCD'
_diffrn_measurement_device     '95mm CCD camera on \k-goniostat'
_diffrn_measurement_method     '\w scans'
_diffrn_detector_area_resol_mean     9
_diffrn_reflns_number     4497
_diffrn_reflns_av_R_equivalents     0.0175
_diffrn_reflns_av_sigmaI/netI     0.0284
_diffrn_reflns_theta_min     3.07
_diffrn_reflns_theta_max     29.97
_diffrn_reflns_theta_full     29.97
_diffrn_measured_fraction_theta_max     0.993
_diffrn_measured_fraction_theta_full     0.993
_diffrn_reflns_limit_h_min     -16
_diffrn_reflns_limit_h_max     16
_diffrn_reflns_limit_k_min     -8
_diffrn_reflns_limit_k_max     9
_diffrn_reflns_limit_l_min     -17
_diffrn_reflns_limit_l_max     16
_diffrn_reflns_reduction_process
                               '(DENZO and SCALEPACK; Otwinowski & Minor, 1997)'
_refine_special_details
;
Refinement of <i>F</i>^2^ against all reflections. The weighted <i>R</i>-factor
<i>wR</i> and goodness of fit <i>S</i> are based on <i>F</i>^2^, conventional
<i>R</i>-factors <i>R</i> are based on <i>F</i>, with <i>F</i> set to zero for
negative <i>F</i>^2^. The threshold expression of <i>F</i>^2^ >
\s(<i>F</i>^2^) is used only for calculating <i>R</i>-factors(gt) <i>etc</i>.
and is not relevant to the choice of reflections for refinement.
<i>R</i>-factors based on <i>F</i>^2^ are statistically about twice as large
as those based on <i>F</i>, and <i>R</i>- factors based on all data will be
even larger.
;
_reflns_number_total     4497
_reflns_number_gt     2183
_reflns_threshold_expression     I>2\s(I)
_refine_ls_structure_factor_coef     Fsqd
_refine_ls_matrix_type     full
_refine_ls_R_factor_all     0.0611
_refine_ls_R_factor_gt     0.0442
_refine_ls_wR_factor_all     0.1037
_refine_ls_wR_factor_ref     0.1037
_refine_ls_goodness_of_fit_all     1.051
_refine_ls_goodness_of_fit_ref     1.051
_refine_ls_restrained_S_all     1.051
_refine_ls_restrained_S_obs     1.051
_refine_ls_number_reflns     2876
_refine_ls_number_parameters     262
_refine_ls_number_restraints     1
_refine_ls_number_constraints     0
_refine_ls_hydrogen_treatment     constr
_refine_ls_weighting_scheme     calc
_refine_ls_weighting_details
              'w=1/[\s^2^(Fo^2^)+(0.0406P)^2^+0.1305P] where P=(Fo^2^+2Fc^2^)/3'
_atom_sites_solution_hydrogens     geom
_atom_sites_solution_primary     direct
_atom_sites_solution_secondary     difmap
_refine_ls_shift/su_max     0.000
_refine_ls_shift/su_mean     0.000
_refine_diff_density_max     0.161
_refine_diff_density_min     -0.181
_refine_ls_extinction_method     none
_refine_ls_extinction_coef     ?
loop_
    _atom_type_symbol
    _atom_type_description
    _atom_type_scat_dispersion_real
    _atom_type_scat_dispersion_imag
    _atom_type_scat_source
    'C' 'C' 0.0033 0.0016
                         'International Tables Vol C Tables 4.2.6.8 and 6.1.1.4'
    'H' 'H' 0.0000 0.0000
                         'International Tables Vol C Tables 4.2.6.8 and 6.1.1.4'
    'N' 'N' 0.0061 0.0033
                         'International Tables Vol C Tables 4.2.6.8 and 6.1.1.4'
    'F' 'F' 0.0171 0.0103
                         'International Tables Vol C Tables 4.2.6.8 and 6.1.1.4'
_computing_data_collection     'COLLECT (Nonius, 1998)'
_computing_cell_refinement     'SCALEPACK (Otwinowski & Minor, 1997)'
_computing_data_reduction     'DENZO and SCALEPACK (Otwinowski & Minor, 1997)'
_computing_structure_solution     'SIR92 (Altomare <i>et al.</i>, 1994)'
_computing_structure_refinement     'SHELXL97 (Sheldrick, 2008)'
_computing_molecular_graphics     'ORTEP-3 for Windows (Farrugia, 1997)'
_computing_publication_material     'SHELXL97 (Sheldrick, 2008)'
loop_
    _atom_site_type_symbol
    _atom_site_label
    _atom_site_fract_x
    _atom_site_fract_y
    _atom_site_fract_z
    _atom_site_U_iso_or_equiv
    _atom_site_adp_type
    _atom_site_calc_flag
    _atom_site_refinement_flags
    _atom_site_occupancy
    _atom_site_symmetry_multiplicity
    _atom_site_disorder_assembly
    _atom_site_disorder_group
    N N1 -0.18386(15) 0.2365(4) 0.65903(14) 0.0473(4) Uani d . 1 1 . .
    N N2 -0.30046(15) 0.2283(3) 0.57218(15) 0.0491(4) Uani d . 1 1 . .
    C C3 -0.29086(18) 0.2297(4) 0.46736(18) 0.0454(5) Uani d . 1 1 . .
    C C3A -0.16388(17) 0.2389(4) 0.48271(16) 0.0422(4) Uani d . 1 1 . .
    C C4 -0.09599(18) 0.2371(4) 0.41296(17) 0.0453(5) Uani d . 1 1 . .
    H H4 -0.1342 0.2327 0.3301 0.054 Uiso calc R 1 1 . .
    C C4A 0.03230(18) 0.2421(4) 0.46963(16) 0.0432(4) Uani d . 1 1 . .
    C C5 0.1094(2) 0.2426(5) 0.40413(18) 0.0518(5) Uani d . 1 1 . .
    H H5 0.0743 0.2407 0.3210 0.062 Uiso calc R 1 1 . .
    C C6 0.2333(2) 0.2456(5) 0.4611(2) 0.0572(6) Uani d . 1 1 . .
    H H6 0.2822 0.2441 0.4168 0.069 Uiso calc R 1 1 . .
    C C7 0.28812(19) 0.2510(5) 0.5865(2) 0.0535(5) Uani d . 1 1 . .
    H H7 0.3731 0.2536 0.6242 0.064 Uiso calc R 1 1 . .
    C C8 0.21850(18) 0.2525(4) 0.65379(17) 0.0455(4) Uani d . 1 1 . .
    C C8A 0.08787(17) 0.2470(4) 0.59753(16) 0.0410(4) Uani d . 1 1 . .
    N N9 0.02219(14) 0.2477(3) 0.66801(13) 0.0434(4) Uani d . 1 1 . .
    C C9A -0.09735(18) 0.2432(4) 0.60926(16) 0.0417(4) Uani d . 1 1 . .
    C C11 -0.16788(19) 0.2393(4) 0.78184(17) 0.0477(5) Uani d . 1 1 . .
    C C12 -0.0697(2) 0.3313(4) 0.8651(2) 0.0593(7) Uani d . 1 1 . .
    H H12 -0.0100 0.3868 0.8431 0.071 Uiso calc R 1 1 . .
    C C13 -0.0599(3) 0.3410(5) 0.9832(2) 0.0719(8) Uani d . 1 1 . .
    H H13 0.0068 0.4025 1.0405 0.086 Uiso calc R 1 1 . .
    C C14 -0.1485(3) 0.2596(6) 1.0149(2) 0.0756(8) Uani d . 1 1 . .
    H H14 -0.1428 0.2686 1.0934 0.091 Uiso calc R 1 1 . .
    C C15 -0.2448(3) 0.1658(6) 0.9320(3) 0.0766(9) Uani d . 1 1 . .
    H H15 -0.3035 0.1091 0.9549 0.092 Uiso calc R 1 1 . .
    C C16 -0.2567(3) 0.1534(5) 0.8135(2) 0.0639(7) Uani d . 1 1 . .
    H H16 -0.3226 0.0892 0.7570 0.077 Uiso calc R 1 1 . .
    C C31 -0.40125(19) 0.2166(4) 0.3563(2) 0.0486(5) Uani d . 1 1 . .
    C C32 -0.5081(2) 0.1333(5) 0.3575(2) 0.0594(6) Uani d . 1 1 . .
    H H32 -0.5100 0.0878 0.4288 0.071 Uiso calc R 1 1 . .
    C C33 -0.6107(2) 0.1185(5) 0.2531(3) 0.0720(8) Uani d . 1 1 . .
    H H33 -0.6818 0.0641 0.2547 0.086 Uiso calc R 1 1 . .
    C C34 -0.6094(3) 0.1835(5) 0.1461(3) 0.0775(10) Uani d . 1 1 . .
    H H34 -0.6788 0.1721 0.0759 0.093 Uiso calc R 1 1 . .
    C C35 -0.5043(2) 0.2654(7) 0.1446(2) 0.0779(9) Uani d . 1 1 . .
    H H35 -0.5026 0.3098 0.0730 0.093 Uiso calc R 1 1 . .
    C C36 -0.4008(2) 0.2820(5) 0.2494(2) 0.0614(7) Uani d . 1 1 . .
    H H36 -0.3302 0.3380 0.2474 0.074 Uiso calc R 1 1 . .
    C C80 0.2782(2) 0.2633(5) 0.7870(2) 0.0567(6) Uani d . 1 1 . .
    F F81 0.24588(17) 0.4210(3) 0.83109(15) 0.0736(5) Uani d . 1 1 . .
    F F82 0.25008(17) 0.1139(3) 0.84136(15) 0.0723(5) Uani d . 1 1 . .
    F F83 0.40032(12) 0.2662(4) 0.82621(13) 0.0813(5) Uani d . 1 1 . .
loop_
    _atom_site_aniso_label
    _atom_site_aniso_U_11
    _atom_site_aniso_U_22
    _atom_site_aniso_U_33
    _atom_site_aniso_U_12
    _atom_site_aniso_U_13
    _atom_site_aniso_U_23
    N1 0.0495(9) 0.0539(11) 0.0428(8) 0.0010(12) 0.0225(7) 0.0000(11)
    N2 0.0477(9) 0.0514(11) 0.0502(9) 0.0000(11) 0.0211(7) 0.0007(11)
    C3 0.0494(10) 0.0415(12) 0.0457(10) -0.0017(12) 0.0190(8) 0.0002(11)
    C3A 0.0477(9) 0.0385(10) 0.0405(9) -0.0031(12) 0.0172(8) -0.0024(11)
    C4 0.0548(11) 0.0457(12) 0.0362(8) -0.0032(13) 0.0183(8) -0.0025(12)
    C4A 0.0525(10) 0.0392(10) 0.0422(9) -0.0029(12) 0.0231(8) -0.0025(11)
    C5 0.0632(12) 0.0531(13) 0.0481(10) -0.0026(16) 0.0313(10) -0.0034(15)
    C6 0.0622(13) 0.0584(15) 0.0646(13) -0.0020(17) 0.0395(11) -0.0050(17)
    C7 0.0488(10) 0.0507(13) 0.0651(12) -0.0026(14) 0.0268(10) -0.0041(15)
    C8 0.0490(10) 0.0386(10) 0.0494(10) -0.0003(12) 0.0195(8) -0.0034(12)
    C8A 0.0496(10) 0.0335(9) 0.0436(9) 0.0001(12) 0.0220(8) -0.0022(11)
    N9 0.0489(8) 0.0445(9) 0.0388(7) -0.0008(11) 0.0191(7) -0.0026(10)
    C9A 0.0502(10) 0.0388(10) 0.0405(9) -0.0013(12) 0.0223(8) -0.0018(12)
    C11 0.0608(11) 0.0456(11) 0.0433(9) 0.0046(14) 0.0274(9) 0.0027(13)
    C12 0.0760(16) 0.0589(16) 0.0523(13) -0.0056(14) 0.0351(12) -0.0023(12)
    C13 0.095(2) 0.075(2) 0.0485(13) -0.0102(17) 0.0306(14) -0.0091(14)
    C14 0.106(2) 0.084(2) 0.0499(12) 0.009(2) 0.0448(14) 0.0019(17)
    C15 0.0898(19) 0.092(2) 0.0646(16) -0.0012(19) 0.0481(16) 0.0157(17)
    C16 0.0735(16) 0.0687(18) 0.0587(14) -0.0023(15) 0.0355(13) 0.0074(14)
    C31 0.0464(10) 0.0454(14) 0.0520(11) 0.0004(11) 0.0169(9) -0.0019(11)
    C32 0.0515(12) 0.0652(16) 0.0629(14) -0.0039(14) 0.0238(11) -0.0039(14)
    C33 0.0528(14) 0.080(2) 0.0799(19) -0.0115(16) 0.0221(13) -0.0157(18)
    C34 0.0588(15) 0.093(3) 0.0647(16) -0.0047(17) 0.0059(12) -0.0165(17)
    C35 0.0726(16) 0.097(3) 0.0521(13) -0.003(2) 0.0114(12) 0.0035(19)
    C36 0.0565(12) 0.0682(19) 0.0554(13) -0.0052(14) 0.0170(10) 0.0059(13)
    C80 0.0538(12) 0.0606(16) 0.0529(11) 0.0031(15) 0.0176(10) -0.0045(14)
    F81 0.0799(12) 0.0745(11) 0.0595(10) 0.0008(10) 0.0192(9) -0.0227(9)
    F82 0.0823(12) 0.0769(12) 0.0544(9) 0.0061(10) 0.0226(9) 0.0131(9)
    F83 0.0526(7) 0.1111(15) 0.0676(8) -0.0001(12) 0.0093(6) -0.0062(12)
_geom_special_details
;
All e.s.d.'s are estimated using the full covariance matrix. The cell e.s.d.'s
are taken into account individually in the estimation of e.s.d.'s in
distances, angles and torsion angles; correlations between e.s.d.'s in cell
parameters are only used when they are defined by crystal symmetry.
;
loop_
    _geom_bond_atom_site_label_1
    _geom_bond_atom_site_label_2
    _geom_bond_site_symmetry_2
    _geom_bond_distance
    _geom_bond_publ_flag
    N1 C9A . 1.376(2) ?
    N1 N2 . 1.375(2) ?
    N1 C11 . 1.427(2) ?
    N2 C3 . 1.320(3) ?
    C3 C3A . 1.442(3) ?
    C3 C31 . 1.472(3) ?
    C3A C4 . 1.374(3) ?
    C3A C9A . 1.429(3) ?
    C4 C4A . 1.403(3) ?
    C4 H4 . 0.9300 ?
    C4A C5 . 1.422(3) ?
    C4A C8A . 1.432(3) ?
    C5 C6 . 1.358(3) ?
    C5 H5 . 0.9300 ?
    C6 C7 . 1.404(3) ?
    C6 H6 . 0.9300 ?
    C7 C8 . 1.366(3) ?
    C7 H7 . 0.9300 ?
    C8 C8A . 1.428(3) ?
    C8 C80 . 1.494(3) ?
    C8A N9 . 1.360(2) ?
    N9 C9A . 1.315(2) ?
    C11 C12 . 1.369(3) ?
    C11 C16 . 1.387(3) ?
    C12 C13 . 1.393(3) ?
    C12 H12 . 0.9300 ?
    C13 C14 . 1.372(4) ?
    C13 H13 . 0.9300 ?
    C14 C15 . 1.361(4) ?
    C14 H14 . 0.9300 ?
    C15 C16 . 1.392(4) ?
    C15 H15 . 0.9300 ?
    C16 H16 . 0.9300 ?
    C31 C36 . 1.378(3) ?
    C31 C32 . 1.396(3) ?
    C32 C33 . 1.378(4) ?
    C32 H32 . 0.9300 ?
    C33 C34 . 1.380(5) ?
    C33 H33 . 0.9300 ?
    C34 C35 . 1.375(4) ?
    C34 H34 . 0.9300 ?
    C35 C36 . 1.387(3) ?
    C35 H35 . 0.9300 ?
    C36 H36 . 0.9300 ?
    C80 F83 . 1.335(3) ?
    C80 F82 . 1.343(4) ?
    C80 F81 . 1.343(4) ?
loop_
    _geom_contact_atom_site_label_1
    _geom_contact_atom_site_label_2
    _geom_contact_distance
    _geom_contact_site_symmetry_1
    _geom_contact_site_symmetry_2
    _geom_contact_publ_flag
    N9 F82 2.859(3) . . ?
    N9 F81 2.886(2) . . ?
    N9 C80 2.808(3) . . ?
loop_
    _geom_angle_atom_site_label_1
    _geom_angle_atom_site_label_2
    _geom_angle_atom_site_label_3
    _geom_angle_site_symmetry_1
    _geom_angle_site_symmetry_3
    _geom_angle
    _geom_angle_publ_flag
    C9A N1 N2 . . 111.17(15) ?
    C9A N1 C11 . . 129.57(17) ?
    N2 N1 C11 . . 119.25(15) ?
    C3 N2 N1 . . 107.64(16) ?
    N2 C3 C3A . . 110.47(17) ?
    N2 C3 C31 . . 120.29(18) ?
    C3A C3 C31 . . 129.21(18) ?
    C4 C3A C9A . . 116.85(17) ?
    C4 C3A C3 . . 138.44(18) ?
    C9A C3A C3 . . 104.65(15) ?
    C3A C4 C4A . . 118.50(17) ?
    C3A C4 H4 . . 120.8 ?
    C4A C4 H4 . . 120.8 ?
    C4 C4A C5 . . 122.12(17) ?
    C4 C4A C8A . . 119.17(16) ?
    C5 C4A C8A . . 118.71(18) ?
    C6 C5 C4A . . 121.01(19) ?
    C6 C5 H5 . . 119.5 ?
    C4A C5 H5 . . 119.5 ?
    C5 C6 C7 . . 120.43(18) ?
    C5 C6 H6 . . 119.8 ?
    C7 C6 H6 . . 119.8 ?
    C8 C7 C6 . . 121.0(2) ?
    C8 C7 H7 . . 119.5 ?
    C6 C7 H7 . . 119.5 ?
    C7 C8 C8A . . 120.35(19) ?
    C7 C8 C80 . . 120.32(19) ?
    C8A C8 C80 . . 119.32(17) ?
    N9 C8A C8 . . 118.39(17) ?
    N9 C8A C4A . . 123.15(17) ?
    C8 C8A C4A . . 118.47(16) ?
    C9A N9 C8A . . 114.56(16) ?
    N9 C9A N1 . . 126.14(16) ?
    N9 C9A C3A . . 127.78(16) ?
    N1 C9A C3A . . 106.07(16) ?
    C12 C11 C16 . . 121.0(2) ?
    C12 C11 N1 . . 120.6(2) ?
    C16 C11 N1 . . 118.3(2) ?
    C11 C12 C13 . . 119.4(2) ?
    C11 C12 H12 . . 120.3 ?
    C13 C12 H12 . . 120.3 ?
    C14 C13 C12 . . 120.0(3) ?
    C14 C13 H13 . . 120.0 ?
    C12 C13 H13 . . 120.0 ?
    C15 C14 C13 . . 120.3(2) ?
    C15 C14 H14 . . 119.9 ?
    C13 C14 H14 . . 119.9 ?
    C14 C15 C16 . . 121.0(3) ?
    C14 C15 H15 . . 119.5 ?
    C16 C15 H15 . . 119.5 ?
    C11 C16 C15 . . 118.4(3) ?
    C11 C16 H16 . . 120.8 ?
    C15 C16 H16 . . 120.8 ?
    C36 C31 C32 . . 118.8(2) ?
    C36 C31 C3 . . 121.0(2) ?
    C32 C31 C3 . . 120.2(2) ?
    C33 C32 C31 . . 120.1(3) ?
    C33 C32 H32 . . 120.0 ?
    C31 C32 H32 . . 120.0 ?
    C34 C33 C32 . . 120.9(3) ?
    C34 C33 H33 . . 119.6 ?
    C32 C33 H33 . . 119.6 ?
    C35 C34 C33 . . 119.2(3) ?
    C35 C34 H34 . . 120.4 ?
    C33 C34 H34 . . 120.4 ?
    C34 C35 C36 . . 120.3(3) ?
    C34 C35 H35 . . 119.8 ?
    C36 C35 H35 . . 119.8 ?
    C31 C36 C35 . . 120.7(3) ?
    C31 C36 H36 . . 119.6 ?
    C35 C36 H36 . . 119.6 ?
    F83 C80 F82 . . 106.0(2) ?
    F83 C80 F81 . . 106.3(2) ?
    F82 C80 F81 . . 106.12(18) ?
    F83 C80 C8 . . 112.35(18) ?
    F82 C80 C8 . . 112.9(2) ?
    F81 C80 C8 . . 112.6(2) ?
    C80 F81 N9 . . 73.15(13) ?
    C80 F82 N9 . . 74.18(13) ?
loop_
    _geom_torsion_atom_site_label_1
    _geom_torsion_atom_site_label_2
    _geom_torsion_atom_site_label_3
    _geom_torsion_atom_site_label_4
    _geom_torsion_site_symmetry_1
    _geom_torsion_site_symmetry_2
    _geom_torsion_site_symmetry_3
    _geom_torsion_site_symmetry_4
    _geom_torsion
    _geom_torsion_publ_flag
    C9A N1 N2 C3 . . . . 0.0(3) ?
    C11 N1 N2 C3 . . . . 179.2(3) ?
    N1 N2 C3 C3A . . . . 0.1(3) ?
    N1 N2 C3 C31 . . . . 178.3(2) ?
    N2 C3 C3A C4 . . . . 176.8(3) ?
    C31 C3 C3A C4 . . . . -1.2(6) ?
    N2 C3 C3A C9A . . . . -0.1(3) ?
    C31 C3 C3A C9A . . . . -178.1(3) ?
    C9A C3A C4 C4A . . . . -0.8(4) ?
    C3 C3A C4 C4A . . . . -177.5(3) ?
    C3A C4 C4A C5 . . . . -179.4(3) ?
    C3A C4 C4A C8A . . . . 0.6(4) ?
    C4 C4A C5 C6 . . . . -179.4(3) ?
    C8A C4A C5 C6 . . . . 0.6(5) ?
    C4A C5 C6 C7 . . . . -0.9(5) ?
    C5 C6 C7 C8 . . . . 0.3(5) ?
    C6 C7 C8 C8A . . . . 0.5(5) ?
    C6 C7 C8 C80 . . . . -178.5(3) ?
    C7 C8 C8A N9 . . . . 179.6(3) ?
    C80 C8 C8A N9 . . . . -1.4(4) ?
    C7 C8 C8A C4A . . . . -0.7(4) ?
    C80 C8 C8A C4A . . . . 178.3(3) ?
    C4 C4A C8A N9 . . . . -0.2(4) ?
    C5 C4A C8A N9 . . . . 179.8(3) ?
    C4 C4A C8A C8 . . . . -179.9(3) ?
    C5 C4A C8A C8 . . . . 0.1(4) ?
    C8 C8A N9 C9A . . . . 179.7(2) ?
    C4A C8A N9 C9A . . . . 0.1(4) ?
    C8 C8A N9 C80 . . . . 0.7(2) ?
    C4A C8A N9 C80 . . . . -178.9(3) ?
    C8 C8A N9 F82 . . . . -21.1(2) ?
    C4A C8A N9 F82 . . . . 159.3(2) ?
    C8 C8A N9 F81 . . . . 23.3(2) ?
    C4A C8A N9 F81 . . . . -156.3(2) ?
    C8A N9 C9A N1 . . . . 177.7(2) ?
    C8A N9 C9A C3A . . . . -0.3(4) ?
    N2 N1 C9A N9 . . . . -178.4(3) ?
    C11 N1 C9A N9 . . . . 2.4(5) ?
    N2 N1 C9A C3A . . . . 0.0(3) ?
    C11 N1 C9A C3A . . . . -179.2(3) ?
    C4 C3A C9A N9 . . . . 0.7(4) ?
    C3 C3A C9A N9 . . . . 178.4(3) ?
    C4 C3A C9A N1 . . . . -177.6(2) ?
    C3 C3A C9A N1 . . . . 0.1(3) ?
    C9A N1 C11 C12 . . . . 29.2(4) ?
    N2 N1 C11 C12 . . . . -149.9(3) ?
    C9A N1 C11 C16 . . . . -153.3(3) ?
    N2 N1 C11 C16 . . . . 27.6(4) ?
    C16 C11 C12 C13 . . . . -0.9(4) ?
    N1 C11 C12 C13 . . . . 176.5(3) ?
    C11 C12 C13 C14 . . . . -0.3(5) ?
    C12 C13 C14 C15 . . . . 1.4(6) ?
    C13 C14 C15 C16 . . . . -1.2(6) ?
    C12 C11 C16 C15 . . . . 1.1(4) ?
    N1 C11 C16 C15 . . . . -176.3(3) ?
    C14 C15 C16 C11 . . . . 0.0(5) ?
    N2 C3 C31 C36 . . . . 157.4(3) ?
    C3A C3 C31 C36 . . . . -24.7(4) ?
    N2 C3 C31 C32 . . . . -23.9(4) ?
    C3A C3 C31 C32 . . . . 153.9(3) ?
    C36 C31 C32 C33 . . . . -0.3(4) ?
    C3 C31 C32 C33 . . . . -179.0(3) ?
    C31 C32 C33 C34 . . . . 0.6(5) ?
    C32 C33 C34 C35 . . . . -0.5(5) ?
    C33 C34 C35 C36 . . . . 0.1(6) ?
    C32 C31 C36 C35 . . . . -0.1(5) ?
    C3 C31 C36 C35 . . . . 178.5(3) ?
    C34 C35 C36 C31 . . . . 0.2(6) ?
    C7 C8 C80 F83 . . . . -1.4(4) ?
    C8A C8 C80 F83 . . . . 179.6(3) ?
    C7 C8 C80 F82 . . . . -121.3(3) ?
    C8A C8 C80 F82 . . . . 59.7(3) ?
    C7 C8 C80 F81 . . . . 118.6(3) ?
    C8A C8 C80 F81 . . . . -60.4(3) ?
    C7 C8 C80 N9 . . . . 179.7(3) ?
    C8A C8 C80 N9 . . . . 0.68(19) ?
loop_
    _geom_hbond_atom_site_label_D
    _geom_hbond_atom_site_label_H
    _geom_hbond_atom_site_label_A
    _geom_hbond_site_symmetry_A
    _geom_hbond_distance_DH
    _geom_hbond_distance_HA
    _geom_hbond_distance_DA
    _geom_hbond_angle_DHA
    _geom_hbond_publ_flag
    C12 H12 N9 . 0.93 2.50 3.042(3) 118 ?
    C7 H7 F83 . 0.93 2.35 2.692(3) 102 ?
    C36 H36 F82 2_556 0.93 2.56 3.357(3) 144 ?
    C13 H13 Cg4 2_557 0.93 2.92 3.729(4) 146 ?
    C33 H33 Cg4 2_446 0.93 3.03 3.697(4) 130 ?
_iucr_refine_instructions_details
;
TITL PSz199re, 0.27x0.25x0.20mm, P 21, KappaCCD
CELL 0.71073  11.8299   6.9788  12.1306  90.0000 112.765  90.0000
ZERR    2      0.0005   0.0003   0.0004   0.0000   0.002   0.0000
LATT -1
SYMM - X, 1/2 + Y, - Z
SFAC C  H  N  F
DISP C    0.00330   0.00160
DISP H    0.00000   0.00000
DISP N    0.00610   0.00330
DISP F    0.01710   0.01030
UNIT    46   28    6    6
LIST 4
MERG 3
ACTA
TEMP 20
SIZE 0.27 0.25 0.20
EQIV $1  - X, Y - 1/2, - Z + 2
EQIV $2  X - 1, Y, Z - 1
EQIV $3  - X, Y + 1/2, - Z + 1
BOND $H
BIND  F82 N9
BIND  F81 N9
BIND  C80 N9
CONF
HTAB C12 N9
HTAB C15 F81_$1
HTAB C34 F82_$2
HTAB C36 F82_$3
HTAB
FMAP 2
PLAN -20
L.S.  11
OMIT  -3.0000 180
WGHT    0.040600    0.130500
FVAR       2.18741
N1    3   -0.183859    0.236523    0.659034    11.00000    0.04953    0.05395 =
         0.04276    0.00005    0.02248    0.00099
N2    3   -0.300459    0.228273    0.572184    11.00000    0.04766    0.05141 =
         0.05024    0.00073    0.02109   -0.00002
C3    1   -0.290856    0.229665    0.467364    11.00000    0.04939    0.04152 =
         0.04572    0.00021    0.01898   -0.00165
C3A   1   -0.163876    0.238906    0.482715    11.00000    0.04767    0.03850 =
         0.04047   -0.00238    0.01718   -0.00307
C4    1   -0.095992    0.237100    0.412958    11.00000    0.05479    0.04566 =
         0.03618   -0.00254    0.01827   -0.00319
AFIX  43
H4    2   -0.134182    0.232650    0.330050    11.00000   -1.20000
AFIX   0
C4A   1    0.032298    0.242122    0.469633    11.00000    0.05253    0.03919 =
         0.04218   -0.00250    0.02307   -0.00289
C5    1    0.109350    0.242561    0.404134    11.00000    0.06318    0.05309 =
         0.04812   -0.00340    0.03129   -0.00260
AFIX  43
H5    2    0.074306    0.240736    0.321029    11.00000   -1.20000
AFIX   0
C6    1    0.233319    0.245604    0.461087    11.00000    0.06222    0.05839 =
         0.06463   -0.00502    0.03952   -0.00203
AFIX  43
H6    2    0.282235    0.244095    0.416761    11.00000   -1.20000
AFIX   0
C7    1    0.288116    0.251013    0.586452    11.00000    0.04884    0.05074 =
         0.06510   -0.00411    0.02676   -0.00255
AFIX  43
H7    2    0.373120    0.253597    0.624231    11.00000   -1.20000
AFIX   0
C8    1    0.218503    0.252540    0.653792    11.00000    0.04897    0.03856 =
         0.04945   -0.00341    0.01951   -0.00028
C8A   1    0.087871    0.246999    0.597526    11.00000    0.04960    0.03354 =
         0.04359   -0.00215    0.02199    0.00013
N9    3    0.022189    0.247673    0.668006    11.00000    0.04890    0.04451 =
         0.03882   -0.00264    0.01913   -0.00080
C9A   1   -0.097347    0.243249    0.609260    11.00000    0.05018    0.03883 =
         0.04054   -0.00180    0.02232   -0.00132
C11   1   -0.167876    0.239344    0.781842    11.00000    0.06077    0.04561 =
         0.04332    0.00266    0.02738    0.00456
C12   1   -0.069655    0.331313    0.865145    11.00000    0.07601    0.05887 =
         0.05230   -0.00232    0.03508   -0.00558
AFIX  43
H12   2   -0.010029    0.386827    0.843117    11.00000   -1.20000
AFIX   0
C13   1   -0.059858    0.340963    0.983234    11.00000    0.09450    0.07545 =
         0.04849   -0.00909    0.03059   -0.01021
AFIX  43
H13   2    0.006755    0.402526    1.040543    11.00000   -1.20000
AFIX   0
C14   1   -0.148528    0.259603    1.014941    11.00000    0.10616    0.08402 =
         0.04990    0.00192    0.04482    0.00853
AFIX  43
H14   2   -0.142786    0.268624    1.093423    11.00000   -1.20000
AFIX   0
C15   1   -0.244814    0.165788    0.932026    11.00000    0.08977    0.09212 =
         0.06460    0.01566    0.04806   -0.00117
AFIX  43
H15   2   -0.303543    0.109091    0.954859    11.00000   -1.20000
AFIX   0
C16   1   -0.256690    0.153444    0.813547    11.00000    0.07348    0.06870 =
         0.05871    0.00740    0.03555   -0.00228
AFIX  43
H16   2   -0.322550    0.089183    0.757019    11.00000   -1.20000
AFIX   0
C31   1   -0.401250    0.216596    0.356348    11.00000    0.04639    0.04545 =
         0.05199   -0.00194    0.01686    0.00044
C32   1   -0.508086    0.133331    0.357499    11.00000    0.05150    0.06523 =
         0.06286   -0.00387    0.02377   -0.00394
AFIX  43
H32   2   -0.509996    0.087793    0.428809    11.00000   -1.20000
AFIX   0
C33   1   -0.610740    0.118539    0.253062    11.00000    0.05282    0.08010 =
         0.07991   -0.01569    0.02208   -0.01146
AFIX  43
H33   2   -0.681829    0.064063    0.254676    11.00000   -1.20000
AFIX   0
C34   1   -0.609393    0.183528    0.146121    11.00000    0.05878    0.09262 =
         0.06475   -0.01653    0.00589   -0.00474
AFIX  43
H34   2   -0.678786    0.172088    0.075885    11.00000   -1.20000
AFIX   0
C35   1   -0.504304    0.265357    0.144618    11.00000    0.07264    0.09719 =
         0.05211    0.00350    0.01136   -0.00348
AFIX  43
H35   2   -0.502607    0.309762    0.072990    11.00000   -1.20000
AFIX   0
C36   1   -0.400773    0.282044    0.249388    11.00000    0.05649    0.06820 =
         0.05540    0.00595    0.01704   -0.00518
AFIX  43
H36   2   -0.330250    0.338042    0.247401    11.00000   -1.20000
AFIX   0
C80   1    0.278207    0.263300    0.786953    11.00000    0.05381    0.06060 =
         0.05295   -0.00453    0.01757    0.00307
F81   4    0.245881    0.421038    0.831091    11.00000    0.07987    0.07445 =
         0.05949   -0.02270    0.01922    0.00083
F82   4    0.250079    0.113865    0.841357    11.00000    0.08226    0.07694 =
         0.05436    0.01312    0.02264    0.00610
F83   4    0.400320    0.266246    0.826212    11.00000    0.05264    0.11110 =
         0.06757   -0.00616    0.00934   -0.00013
HKLF 4
REM  PSz199re, 0.27x0.25x0.20mm, P 21, KappaCCD
REM R1 =  0.0442 for   2183 Fo > 4sig(Fo)  and  0.0611 for all   2876 data
REM    262 parameters refined using      1 restraints
END
WGHT      0.0476      0.1081
REM Highest difference peak  0.161,  deepest hole -0.181,  1-sigma level  0.029
Q1    1   0.0562  0.2435  0.5288  11.00000  0.05    0.16
Q2    1  -0.1255  0.2571  0.5422  11.00000  0.05    0.16
Q3    1   0.2456  0.2496  0.7156  11.00000  0.05    0.14
Q4    1   0.1582  0.2419  0.6263  11.00000  0.05    0.14
;
