# Supplementary material for: 1,3-Diphenyl-8-trifluoro­methyl-1H-pyrazolo­[3,4-b]quinoline
Source: Acta Crystallogr Sect E Struct Rep Online. 2012 Jun 30;68(Pt 7):o2287. doi: 10.1107/S1600536812028206 (PMC3394066; doi:10.1107/S1600536812028206)
Supplement: Supplementary file 2 [file e-68-o2287-Isup2.hkl]

#
# h,k,l, Fc-squared, Fo-squared, sigma(Fo-squared) and status flag
#
data_I
_shelx_title '199, 0.27x0.25x0.20mm, P 21, KappaCCD'
_shelx_refln_list_code          4
_shelx_F_calc_maximum       96.93
_exptl_crystal_F_000       400.00
_reflns_d_resolution_high  0.7113
 
loop_
 _symmetry_equiv_pos_as_xyz
 'x, y, z'
 '-x, y+1/2, -z'
 
_cell_length_a    11.8299
_cell_length_b     6.9788
_cell_length_c    12.1306
_cell_angle_alpha  90.000
_cell_angle_beta  112.765
_cell_angle_gamma  90.000
 
_shelx_F_squared_multiplier     1.000
 
loop_
 _refln_index_h
 _refln_index_k
 _refln_index_l
 _refln_F_squared_calc
 _refln_F_squared_meas
 _refln_F_squared_sigma
 _refln_observed_status
   2   0   0     2052.97     1937.37     43.87 o
   3   0   0        4.90        5.20      0.48 o
   4   0   0      383.43      377.68      4.44 o
   5   0   0        3.36        3.99      0.18 o
   6   0   0      933.33      983.53     12.04 o
   7   0   0        7.93        7.62      0.30 o
   8   0   0      161.81      169.16      2.62 o
   9   0   0      288.04      297.99      4.42 o
  10   0   0      164.01      143.68      3.40 o
  11   0   0        2.95        3.77      0.68 o
  12   0   0       11.78       12.68      0.94 o
  13   0   0        4.12        7.10      1.44 o
  14   0   0        7.42        9.35      1.62 o
  15   0   0        4.63        6.74      1.52 o
   1   1   0      179.69      176.27      3.64 o
   2   1   0     1858.57     1651.94     40.99 o
   3   1   0      782.01      739.56      6.45 o
   4   1   0       40.16       45.22      0.58 o
   5   1   0      910.26     1007.79      8.86 o
   6   1   0      255.82      287.63      5.03 o
   7   1   0      216.09      214.71      2.29 o
   8   1   0        6.08        4.48      0.54 o
   9   1   0      124.38      117.90      3.17 o
  10   1   0       46.63       42.54      0.86 o
  11   1   0       42.37       35.38      0.96 o
  12   1   0        1.93        1.74      0.70 o
  13   1   0        0.39        0.20      0.67 o
  14   1   0        0.24        1.02      1.24 o
  15   1   0        2.00        2.05      1.03 o
   1   2   0     1538.53     1549.32     26.88 o
   2   2   0      504.59      479.18     10.01 o
   3   2   0       15.55       15.75      0.47 o
   4   2   0      197.39      191.71      2.22 o
   5   2   0        3.11        2.57      0.14 o
   6   2   0       58.76       69.72      0.95 o
   7   2   0       53.75       52.21      1.05 o
   8   2   0       53.49       54.88      0.88 o
   9   2   0      123.70      125.11      4.21 o
  10   2   0      173.99      163.74      3.28 o
  11   2   0        0.69        0.35      0.64 o
  12   2   0        0.38        0.58      1.03 o
  13   2   0        1.30        1.76      1.44 o
  14   2   0        3.12        4.37      0.79 o
  15   2   0        5.05        5.16      0.94 o
   1   3   0      581.52      602.24     20.38 o
   2   3   0       71.32       66.87      0.98 o
   3   3   0      361.66      351.95      8.63 o
   4   3   0      266.49      272.74      3.68 o
   5   3   0      196.24      213.64      5.74 o
   6   3   0      112.38      116.33      8.24 o
   7   3   0        0.37        0.39      0.73 o
   8   3   0       11.30       11.93      3.58 o
   9   3   0       16.93       14.97      5.06 o
  10   3   0       36.19       31.62      1.34 o
  11   3   0       11.79       10.54      0.86 o
  12   3   0        5.14        5.70      1.03 o
  13   3   0        5.64        3.95      1.00 o
  14   3   0        0.25       -1.45      1.27 o
   0   4   0     2766.63     3019.61     69.33 o
   1   4   0      349.26      361.43      4.88 o
   2   4   0      212.47      222.11      7.86 o
   3   4   0       12.29       11.46      0.37 o
   4   4   0      154.70      146.93      2.18 o
   5   4   0        1.21        1.01      0.20 o
   6   4   0        7.90        7.37      0.54 o
   7   4   0       64.03       64.22      6.45 o
   8   4   0       31.43       31.00      3.39 o
   9   4   0        3.29        2.32      0.75 o
  10   4   0       69.54       74.10      2.44 o
  11   4   0        5.38        6.05      1.19 o
  12   4   0        0.89        0.19      0.98 o
  13   4   0        0.40        1.34      1.20 o
  14   4   0        1.15       -0.04      1.51 o
   1   5   0       77.67       79.23      1.32 o
   2   5   0        8.71        9.26      0.36 o
   3   5   0       29.27       28.39      0.64 o
   4   5   0      105.86      108.10      2.96 o
   5   5   0      298.77      298.60      5.34 o
   6   5   0       44.96       45.44      1.53 o
   7   5   0       13.77       13.28      1.01 o
   8   5   0        9.89        8.88      3.89 o
   9   5   0       21.68       21.79      1.24 o
  10   5   0       22.84       29.30      1.88 o
  11   5   0        1.48        1.40      1.08 o
  12   5   0        0.45        1.91      1.19 o
  13   5   0        1.60        2.17      1.37 o
   0   6   0      853.78      868.94     18.60 o
   1   6   0      108.80      109.53      1.87 o
   2   6   0       47.01       45.03      1.67 o
   3   6   0        8.81       10.60      0.50 o
   4   6   0       17.75       19.24      1.26 o
   5   6   0        1.75        2.15      0.66 o
   6   6   0        2.31        2.13      0.63 o
   7   6   0       11.65       11.84      2.97 o
   8   6   0       14.34       15.01      1.23 o
   9   6   0        0.12       -1.27      1.15 o
  10   6   0       17.36       20.53      1.66 o
  11   6   0        2.69        2.92      2.13 o
  12   6   0        0.17        0.81      1.17 o
   1   7   0       47.63       46.34      1.31 o
   2   7   0        0.72        1.35      0.52 o
   3   7   0        2.71        2.35      0.65 o
   4   7   0       18.57       18.58      1.02 o
   5   7   0       79.74       82.68      2.58 o
   6   7   0       14.20       12.65      1.37 o
   7   7   0        5.57        6.58      1.01 o
   8   7   0        1.60        3.36      1.02 o
   9   7   0        9.12       10.77      1.41 o
  10   7   0        8.31        8.03      1.27 o
   0   8   0      205.80      198.65      5.41 o
   1   8   0       35.64       37.64      1.46 o
   2   8   0        2.13        1.86      0.90 o
   3   8   0        2.86        2.86      0.91 o
   4   8   0        4.44        5.02      1.17 o
   5   8   0        4.00        2.92      0.95 o
   6   8   0        0.01        1.02      0.88 o
   7   8   0        0.23        2.19      1.31 o
   8   8   0        3.89        3.07      1.15 o
   1   9   0        5.23        5.96      0.87 o
   2   9   0        1.18        3.83      1.34 o
   3   9   0        0.31        1.59      1.06 o
   4   9   0        2.55        0.92      1.07 o
   5   9   0        7.97       10.12      1.51 o
   6   9   0        2.78        5.89      2.53 o
 -15   0   1        1.51        2.40      1.49 o
 -14   0   1        0.04        0.96      1.31 o
 -13   0   1        0.07       -0.15      0.65 o
 -12   0   1        9.61       10.54      0.80 o
 -11   0   1       19.65       16.82      0.68 o
 -10   0   1      305.19      291.71      5.31 o
  -9   0   1       25.05       26.78      0.80 o
  -8   0   1        0.25       -0.21      0.25 o
  -7   0   1      175.96      182.13      2.47 o
  -6   0   1      178.04      198.39      2.70 o
  -5   0   1       19.77       23.57      0.40 o
  -4   0   1       57.27       57.45      0.76 o
  -3   0   1      122.73      123.61      2.54 o
  -2   0   1      997.46      933.99     21.80 o
   1   0   1      101.31       89.99      1.82 o
   2   0   1      665.93      603.36      7.86 o
   3   0   1      189.86      170.00      2.27 o
   4   0   1       26.27       29.15      0.49 o
   5   0   1     1319.07     1342.27     19.43 o
   6   0   1       24.52       23.17      0.57 o
   7   0   1      362.88      384.82      6.10 o
   8   0   1      188.93      175.89      3.15 o
   9   0   1        4.04        2.39      0.44 o
  10   0   1       17.83       14.22      0.83 o
  11   0   1        2.86        2.72      0.54 o
  12   0   1        1.97        2.68      0.75 o
  13   0   1        0.03        0.17      0.71 o
  14   0   1        0.15       -1.36      1.34 o
 -15   1   1        2.45        2.83      0.98 o
 -14   1   1        0.45        1.48      0.64 o
 -13   1   1        3.98        4.72      0.92 o
 -12   1   1        0.07        0.81      0.62 o
 -11   1   1       50.38       51.55      1.54 o
 -10   1   1       87.54       83.63      1.40 o
  -9   1   1       93.70       89.21      1.13 o
  -8   1   1        0.40        0.93      0.35 o
  -7   1   1       25.38       23.16      0.37 o
  -6   1   1      369.67      399.30      3.62 o
  -5   1   1      227.22      243.95      2.12 o
  -4   1   1      452.59      434.55      3.74 o
  -3   1   1      161.82      156.36      1.40 o
  -2   1   1     9395.42     8968.38    195.61 o
  -1   1   1     2644.83     2582.19     57.98 o
   0   1   1     2781.15     2641.73     47.95 o
   1   1   1     1957.64     1891.78     26.56 o
   2   1   1      514.33      494.11      5.29 o
   3   1   1      203.94      199.28      1.83 o
   4   1   1     1376.71     1416.85     13.47 o
   5   1   1      424.16      495.19      7.52 o
   6   1   1        1.82        3.59      0.29 o
   7   1   1       83.43       78.16      1.89 o
   8   1   1      126.92      117.06      2.13 o
   9   1   1       92.59       83.75      2.97 o
  10   1   1        6.66        3.47      0.42 o
  11   1   1       11.26        9.78      0.61 o
  12   1   1        1.41        1.14      0.72 o
  13   1   1        2.06        2.83      0.72 o
  14   1   1        0.12       -0.40      0.79 o
 -15   2   1        0.57        0.92      1.02 o
 -14   2   1        2.27        3.27      1.57 o
 -13   2   1        2.40        1.84      0.78 o
 -12   2   1        9.43       10.83      0.85 o
 -11   2   1       66.30       64.28      1.46 o
 -10   2   1      102.10       95.74      1.58 o
  -9   2   1       17.58       17.02      0.45 o
  -8   2   1       59.59       59.59      1.17 o
  -7   2   1       20.85       19.82      0.38 o
  -6   2   1        3.83        4.04      0.18 o
  -5   2   1       83.95       83.72      1.62 o
  -4   2   1      142.33      136.51      2.79 o
  -3   2   1      834.67      858.84      9.59 o
  -2   2   1     4545.10     4429.01     97.45 o
  -1   2   1     1408.46     1352.11     14.17 o
   0   2   1     4314.59     4469.04     80.68 o
   1   2   1     1861.83     1814.86     23.62 o
   2   2   1       92.88       87.00      2.77 o
   3   2   1       80.79       85.08      1.11 o
   4   2   1       70.96       72.59      0.99 o
   5   2   1      258.69      273.41      3.12 o
   6   2   1       91.97       95.73      3.74 o
   7   2   1      143.99      146.39      1.90 o
   8   2   1      111.51      105.65      2.40 o
   9   2   1       34.90       32.81      0.89 o
  10   2   1       10.23       10.24      0.57 o
  11   2   1        2.41        2.95      1.09 o
  12   2   1        0.94        1.40      0.72 o
  13   2   1        1.46        1.78      0.79 o
  14   2   1        0.21        1.26      1.19 o
 -14   3   1        0.23        0.31      1.10 o
 -13   3   1        2.90        5.80      1.23 o
 -12   3   1        4.39        3.97      0.76 o
 -11   3   1       17.23       17.61      1.23 o
 -10   3   1       24.54       25.06      0.92 o
  -9   3   1      156.23      153.63      2.96 o
  -8   3   1       23.70       22.03      1.10 o
  -7   3   1       41.75       40.31      0.97 o
  -6   3   1        8.96        6.86      2.24 o
  -5   3   1       66.15       74.66      1.78 o
  -4   3   1      428.45      425.55     12.14 o
  -3   3   1      199.80      191.14      5.10 o
  -2   3   1      343.04      349.68      4.02 o
  -1   3   1      183.64      188.29      2.08 o
   0   3   1      137.80      144.71      1.97 o
   1   3   1      113.07      124.60      1.63 o
   2   3   1      659.62      637.35      9.13 o
   3   3   1      183.30      186.86      2.88 o
   4   3   1       31.19       30.17      0.73 o
   5   3   1      276.72      290.89      4.46 o
   6   3   1      230.24      234.02      3.63 o
   7   3   1        3.59        3.44      1.33 o
   8   3   1       89.84       87.79      4.37 o
   9   3   1       51.34       48.01      6.10 o
  10   3   1       83.31       78.74      2.43 o
  11   3   1        2.60        0.79      0.82 o
  12   3   1        2.34        3.85      0.92 o
  13   3   1        0.38        0.15      0.94 o
  14   3   1        1.02        3.95      1.07 o
 -14   4   1        1.38       -1.27      2.13 o
 -13   4   1        1.55        3.97      1.39 o
 -12   4   1        6.15        8.37      1.27 o
 -11   4   1       38.16       42.32      1.90 o
 -10   4   1       16.31       17.27      1.22 o
  -9   4   1        4.20        4.19      2.34 o
  -8   4   1       40.38       39.93      1.14 o
  -7   4   1       24.27       24.52      1.22 o
  -6   4   1       35.85       38.93      2.93 o
  -5   4   1        5.46        6.12      1.03 o
  -4   4   1       86.74       81.30      3.17 o
  -3   4   1      428.61      426.45      5.63 o
  -2   4   1      900.54      892.40     17.18 o
  -1   4   1      728.87      757.41     10.92 o
   0   4   1     2042.31     2203.50     36.48 o
   1   4   1      394.06      402.65      6.27 o
   2   4   1        2.46        3.80      1.73 o
   3   4   1       12.64       14.41      1.37 o
   4   4   1       49.13       47.17      2.12 o
   5   4   1      147.07      148.35      2.38 o
   6   4   1      158.66      162.76      2.90 o
   7   4   1       37.99       37.53      1.04 o
   8   4   1       39.41       39.35      5.74 o
   9   4   1       10.51        9.92      0.89 o
  10   4   1        7.95        8.56      0.91 o
  11   4   1        1.76        2.32      1.07 o
  12   4   1        1.24        1.91      1.02 o
  13   4   1        0.79        0.42      1.00 o
 -13   5   1        0.82        1.09      1.17 o
 -12   5   1        1.15        2.32      1.13 o
 -11   5   1        0.88        0.69      1.03 o
 -10   5   1        2.50        1.27      0.86 o
  -9   5   1       32.16       31.40      1.07 o
  -8   5   1        3.03        1.99      0.71 o
  -7   5   1        0.58       -0.06      0.80 o
  -6   5   1        3.65        4.43      3.52 o
  -5   5   1        5.07        5.21      1.23 o
  -4   5   1       13.23       13.30      0.52 o
  -3   5   1        1.57        1.44      0.49 o
  -2   5   1       27.08       26.39      0.70 o
  -1   5   1       43.36       45.96      1.00 o
   0   5   1      136.20      136.65      2.25 o
   1   5   1       49.37       48.95      1.03 o
   2   5   1        4.27        4.33      0.28 o
   3   5   1       26.85       25.56      1.39 o
   4   5   1        1.28        1.13      0.25 o
   5   5   1       29.53       26.62      0.87 o
   6   5   1       58.34       61.54      1.77 o
   7   5   1        1.66        1.01      0.46 o
   8   5   1        6.07        5.25      0.92 o
   9   5   1        7.23        6.35      1.22 o
  10   5   1       32.76       33.82      1.54 o
  11   5   1        4.48        2.45      1.17 o
  12   5   1        1.05        1.91      1.14 o
 -12   6   1        1.52        2.11      1.24 o
 -11   6   1        3.71        4.64      1.59 o
 -10   6   1        8.82       10.12      1.37 o
  -9   6   1        1.80        2.47      1.14 o
  -8   6   1        3.51        1.98      2.37 o
  -7   6   1       27.22       24.60      2.46 o
  -6   6   1        5.02        4.77      3.30 o
  -5   6   1       17.43       16.27      0.90 o
  -4   6   1       10.52       11.85      4.41 o
  -3   6   1       16.87       16.30      0.55 o
  -2   6   1       36.23       33.92      1.50 o
  -1   6   1      285.96      289.53      4.82 o
   0   6   1      441.96      438.98      9.00 o
   1   6   1       39.90       38.33      2.12 o
   2   6   1       10.72       11.01      0.50 o
   3   6   1       21.28       21.86      0.66 o
   4   6   1        8.60       10.06      3.95 o
   5   6   1      105.30      105.14      2.74 o
   6   6   1       26.91       23.13      1.17 o
   7   6   1       15.72       16.67      1.07 o
   8   6   1        5.83        6.89      1.15 o
   9   6   1        2.69        3.18      1.19 o
  10   6   1        4.92        4.10      1.13 o
  11   6   1        0.23        1.11      1.21 o
 -11   7   1        0.87        1.70      1.08 o
 -10   7   1        1.63        3.50      1.37 o
  -9   7   1        5.12        6.55      1.29 o
  -8   7   1        0.32        1.79      1.01 o
  -7   7   1        1.91        3.03      1.21 o
  -6   7   1        4.42        6.70      1.11 o
  -5   7   1        2.78        2.62      1.07 o
  -4   7   1        5.92        6.14      0.91 o
  -3   7   1        6.39        6.79      0.57 o
  -2   7   1       17.57       17.00      0.75 o
  -1   7   1       21.74       23.44      0.89 o
   0   7   1       34.17       34.94      1.13 o
   1   7   1        8.14        7.71      0.54 o
   2   7   1       27.13       27.43      1.13 o
   3   7   1        1.28        1.47      0.42 o
   4   7   1        4.32        3.27      0.53 o
   5   7   1        9.68        8.53      1.04 o
   6   7   1       25.84       25.56      1.43 o
   7   7   1        2.30        4.19      1.24 o
   8   7   1        5.23        4.70      1.33 o
   9   7   1        2.78        4.88      1.27 o
  10   7   1        6.47        9.86      2.27 o
  -9   8   1        0.09        0.88      1.42 o
  -8   8   1        0.24        0.31      1.50 o
  -7   8   1        1.71        1.05      1.17 o
  -6   8   1        0.70        0.29      0.98 o
  -5   8   1        0.29        0.21      1.09 o
  -4   8   1        5.73        5.12      1.01 o
  -3   8   1        0.27        0.52      1.02 o
  -2   8   1        7.64        6.09      0.93 o
  -1   8   1       25.57       21.57      1.02 o
   0   8   1      103.49       93.14      2.21 o
   1   8   1       15.61       15.24      0.89 o
   2   8   1        1.12        1.86      1.05 o
   3   8   1        0.76        2.49      1.34 o
   4   8   1        1.98        2.40      1.01 o
   5   8   1       15.04       14.43      1.56 o
   6   8   1        1.93        0.77      0.92 o
   7   8   1        4.03        6.18      1.41 o
   8   8   1        0.19        0.33      1.21 o
  -6   9   1        2.93        5.74      2.34 o
  -5   9   1        1.63        2.57      1.36 o
  -4   9   1        0.37        0.19      1.11 o
  -3   9   1        2.73        2.23      1.17 o
  -2   9   1        1.53        3.86      1.40 o
  -1   9   1        9.51        8.67      1.35 o
   0   9   1        8.24        6.93      1.18 o
   1   9   1        6.14        5.04      0.88 o
   2   9   1        0.52        1.23      1.13 o
   3   9   1        0.30        0.04      1.70 o
   4   9   1        0.62        1.57      1.19 o
   5   9   1        6.58        7.01      1.40 o
 -15   0   2        0.99        5.14      1.55 o
 -14   0   2       14.06       18.15      1.95 o
 -13   0   2        0.19        0.60      0.42 o
 -12   0   2       14.36       15.71      0.69 o
 -11   0   2        0.97       -0.12      0.35 o
 -10   0   2       20.11       20.03      0.70 o
  -9   0   2       11.52       11.91      0.54 o
  -8   0   2       73.15       72.15      1.32 o
  -7   0   2       47.09       37.53      0.67 o
  -6   0   2      415.97      444.74      5.59 o
  -5   0   2     1160.36     1166.85     13.12 o
  -4   0   2      383.59      377.50      4.62 o
  -3   0   2      552.55      531.94      7.59 o
  -1   0   2     2295.90     2109.67     46.19 o
   1   0   2     3292.91     3140.88     57.39 o
   2   0   2       11.12       10.07      0.26 o
   3   0   2      602.14      574.08      7.01 o
   4   0   2       71.85       71.99      1.09 o
   5   0   2      607.44      739.66      9.95 o
   6   0   2        2.83        2.45      0.23 o
   7   0   2        5.72        5.85      0.33 o
   8   0   2       72.90       70.14      1.53 o
   9   0   2       40.54       39.23      1.43 o
  10   0   2        1.61        2.34      0.60 o
  11   0   2        0.14       -0.04      0.65 o
  12   0   2        0.92        0.52      0.75 o
  13   0   2        1.94        3.13      1.31 o
  14   0   2        0.01       -1.45      1.41 o
 -15   1   2        0.36        0.97      1.37 o
 -14   1   2        8.94       11.60      1.81 o
 -13   1   2        2.13        1.71      2.43 o
 -12   1   2       32.66       34.06      1.32 o
 -11   1   2       41.04       41.43      0.83 o
 -10   1   2        9.94        9.91      0.39 o
  -9   1   2       10.37       10.40      0.52 o
  -8   1   2       32.29       30.30      0.48 o
  -7   1   2       33.69       34.57      0.64 o
  -6   1   2      368.12      366.69      3.46 o
  -5   1   2        0.61        0.75      0.15 o
  -4   1   2      279.43      278.74      2.48 o
  -3   1   2      206.06      205.22      2.16 o
  -2   1   2      146.80      144.01      1.55 o
  -1   1   2     1304.06     1216.87     13.42 o
   0   1   2      446.90      428.72      4.62 o
   1   1   2      486.01      464.83      4.74 o
   2   1   2      290.82      285.04      7.56 o
   3   1   2       13.23       13.11      0.23 o
   4   1   2       97.35      103.46      1.11 o
   5   1   2       75.27       71.04      0.95 o
   6   1   2      590.54      628.08     12.56 o
   7   1   2        2.00        3.35      0.52 o
   8   1   2      137.97      141.25      2.09 o
   9   1   2       13.12       10.97      0.50 o
  10   1   2       37.22       33.09      1.42 o
  11   1   2        1.74        0.69      0.47 o
  12   1   2        1.80       -0.37      0.74 o
  13   1   2        2.52        3.06      1.54 o
  14   1   2        0.22        1.53      2.41 o
 -15   2   2        1.38        1.09      0.92 o
 -14   2   2        5.02        5.21      0.79 o
 -13   2   2        2.65        4.38      0.89 o
 -12   2   2        7.85        8.65      0.89 o
 -11   2   2        1.47        1.42      1.51 o
 -10   2   2       15.83       15.39      0.65 o
  -9   2   2       57.46       58.43      0.94 o
  -8   2   2        7.55        8.28      0.29 o
  -7   2   2       27.83       27.18      0.51 o
  -6   2   2       44.44       48.27      0.95 o
  -5   2   2       97.86      105.16      1.49 o
  -4   2   2      205.61      216.55      2.51 o
  -3   2   2       43.23       43.88      0.52 o
  -2   2   2      733.51      727.79      7.67 o
  -1   2   2     1373.05     1398.17     17.76 o
   0   2   2      428.55      441.07      6.45 o
   1   2   2      234.63      236.96      4.87 o
   2   2   2      211.57      203.90      2.35 o
   3   2   2       18.01       22.56      0.42 o
   4   2   2       68.15       72.84      2.01 o
   5   2   2      705.20      772.51      9.22 o
   6   2   2       27.15       26.08      0.62 o
   7   2   2       71.75       68.65      3.00 o
   8   2   2       17.40       16.48      1.51 o
   9   2   2        2.90        2.56      0.69 o
  10   2   2        2.80        2.58      0.74 o
  11   2   2        0.52        0.27      0.59 o
  12   2   2        0.07        0.75      0.70 o
  13   2   2        1.14        2.82      0.98 o
  14   2   2        0.51        1.97      1.26 o
 -15   3   2        0.18        1.12      1.32 o
 -14   3   2        4.73        3.63      1.15 o
 -13   3   2        4.61        3.76      0.90 o
 -12   3   2        9.61       10.74      1.11 o
 -11   3   2       13.11       10.74      0.66 o
 -10   3   2        1.07        1.03      1.63 o
  -9   3   2        2.69        2.92      2.41 o
  -8   3   2       71.20       69.58      1.42 o
  -7   3   2       15.68       15.05      1.39 o
  -6   3   2       63.17       61.62      3.12 o
  -5   3   2      201.06      209.65      4.09 o
  -4   3   2     1466.78     1491.40     24.34 o
  -3   3   2       67.48       65.67      1.02 o
  -2   3   2      196.56      195.98      2.27 o
  -1   3   2      152.16      155.79      1.93 o
   0   3   2      998.22     1014.18     10.70 o
   1   3   2       45.50       47.68      1.97 o
   2   3   2      369.31      386.19      6.18 o
   3   3   2       99.69      104.55      1.79 o
   4   3   2      371.84      364.15     14.50 o
   5   3   2       18.64       19.29      0.48 o
   6   3   2      115.92      116.49      1.90 o
   7   3   2       84.01       79.24      2.92 o
   8   3   2       27.33       27.86      2.14 o
   9   3   2        8.18        7.82      7.64 o
  10   3   2        4.90        3.50      0.91 o
  11   3   2        0.21       -0.29      0.69 o
  12   3   2        0.20        1.88      1.03 o
  13   3   2        2.49        0.92      1.32 o
 -14   4   2        0.53        2.02      1.31 o
 -13   4   2        3.86        2.02      1.00 o
 -12   4   2        3.24        3.10      1.21 o
 -11   4   2        0.20       -0.33      0.85 o
 -10   4   2        5.74        5.63      0.61 o
  -9   4   2        9.09        9.18      4.66 o
  -8   4   2        9.54        9.28      1.78 o
  -7   4   2        6.19        5.97      1.42 o
  -6   4   2        1.09        0.57      0.54 o
  -5   4   2       25.54       27.11      1.56 o
  -4   4   2       43.55       41.71      0.95 o
  -3   4   2       84.77       80.41      1.32 o
  -2   4   2      195.11      191.04      2.40 o
  -1   4   2       59.22       65.13      1.11 o
   0   4   2      183.15      184.96      2.99 o
   1   4   2       28.48       32.68      2.15 o
   2   4   2       89.16       91.68      1.49 o
   3   4   2       39.47       38.15      1.82 o
   4   4   2        6.91        7.46      0.68 o
   5   4   2      155.70      157.63      3.70 o
   6   4   2        9.29        9.49      2.46 o
   7   4   2       39.05       40.47      3.01 o
   8   4   2       14.80       14.63      1.94 o
   9   4   2        2.75        2.86      1.33 o
  10   4   2        2.85        4.74      1.19 o
  11   4   2        1.34        2.01      1.02 o
  12   4   2        0.04       -0.10      1.09 o
  13   4   2        0.54        1.82      1.41 o
 -13   5   2        0.21        0.75      1.42 o
 -12   5   2        1.11        2.68      1.74 o
 -11   5   2        1.80        3.16      1.07 o
 -10   5   2        2.62        2.85      0.86 o
  -9   5   2        5.71        5.44      2.07 o
  -8   5   2        2.56        2.21      3.99 o
  -7   5   2       19.17       19.23      6.11 o
  -6   5   2       22.07       21.86      1.43 o
  -5   5   2       41.51       40.28      0.96 o
  -4   5   2      128.20      119.12      2.19 o
  -3   5   2       40.90       40.54      3.57 o
  -2   5   2        3.86        3.76      0.29 o
  -1   5   2       67.27       66.21      1.44 o
   0   5   2      129.15      133.08      3.51 o
   1   5   2        2.62        2.91      0.60 o
   2   5   2        2.39        2.55      0.29 o
   3   5   2       22.45       20.86      1.55 o
   4   5   2       45.17       46.47      1.14 o
   5   5   2       12.65       12.18      0.54 o
   6   5   2       52.28       50.09      1.28 o
   7   5   2       12.61       11.37      0.86 o
   8   5   2        6.18        6.48      0.86 o
   9   5   2        0.59        1.55      0.80 o
  10   5   2        2.74        3.62      1.22 o
  11   5   2        0.87        1.23      1.15 o
  12   5   2        0.01        0.33      1.58 o
 -12   6   2        1.39        1.67      1.17 o
 -11   6   2        2.19        3.50      1.33 o
 -10   6   2        0.65       -0.12      0.87 o
  -9   6   2        2.66        2.57      0.70 o
  -8   6   2        5.15        5.74      1.76 o
  -7   6   2       22.92       23.76      2.57 o
  -6   6   2        4.69        5.27      1.02 o
  -5   6   2       46.15       45.47      2.78 o
  -4   6   2        1.80        2.34      1.33 o
  -3   6   2       27.48       26.43      0.73 o
  -2   6   2       22.22       20.73      0.75 o
  -1   6   2        5.42        5.39      0.49 o
   0   6   2       69.29       69.65      1.40 o
   1   6   2       62.46       64.46      2.15 o
   2   6   2        0.25        0.75      0.40 o
   3   6   2        0.85        0.64      1.64 o
   4   6   2        5.50        5.46      1.84 o
   5   6   2       13.54       11.15      1.10 o
   6   6   2        8.77        9.20      2.23 o
   7   6   2       13.01       13.88      1.23 o
   8   6   2        0.22       -0.89      0.75 o
   9   6   2        3.00        5.12      1.26 o
  10   6   2        1.75        0.35      0.98 o
  11   6   2        0.31        1.59      1.15 o
 -11   7   2        1.77        1.73      1.76 o
 -10   7   2        0.93        0.71      1.06 o
  -9   7   2        1.29        1.88      1.88 o
  -8   7   2        3.07        4.46      1.04 o
  -7   7   2        4.79        4.31      0.85 o
  -6   7   2        5.41        5.25      1.05 o
  -5   7   2        4.52        4.35      1.05 o
  -4   7   2       27.46       27.93      1.21 o
  -3   7   2        0.06        0.65      0.48 o
  -2   7   2       12.56       13.11      0.73 o
  -1   7   2       25.47       24.56      0.86 o
   0   7   2        9.70       10.54      0.77 o
   1   7   2        3.35        2.53      0.77 o
   2   7   2        7.71        8.78      0.63 o
   3   7   2        2.98        2.98      1.07 o
   4   7   2        3.05        2.58      0.57 o
   5   7   2        0.74        2.23      1.15 o
   6   7   2        6.01        5.83      0.86 o
   7   7   2        0.57        1.84      2.01 o
   8   7   2        5.88        6.70      1.13 o
   9   7   2        1.79        5.25      1.34 o
  -9   8   2        1.53        2.59      1.40 o
  -8   8   2        0.48       -0.42      1.13 o
  -7   8   2        1.12        0.60      1.34 o
  -6   8   2        0.26        1.47      1.08 o
  -5   8   2        3.93        3.58      0.92 o
  -4   8   2        0.75        0.44      0.85 o
  -3   8   2       14.38       13.88      1.09 o
  -2   8   2        1.30        3.07      1.04 o
  -1   8   2        3.92        4.40      0.69 o
   0   8   2       15.43       14.09      0.79 o
   1   8   2        1.78        1.36      0.74 o
   2   8   2        0.66        1.32      0.86 o
   3   8   2        1.55        1.63      0.77 o
   4   8   2        0.83       -1.67      1.94 o
   5   8   2        7.52        6.39      1.09 o
   6   8   2        1.52        3.34      1.71 o
   7   8   2        1.73       -1.09      1.15 o
  -6   9   2        1.88        3.41      1.69 o
  -5   9   2        0.22       -0.79      1.27 o
  -4   9   2        1.53        0.50      1.02 o
  -3   9   2        0.51        1.09      1.30 o
  -2   9   2        2.66        3.33      0.75 o
  -1   9   2        2.77        2.94      0.96 o
   0   9   2        5.58        5.10      1.18 o
   1   9   2        1.85        2.11      0.76 o
   2   9   2        0.02       -0.50      1.09 o
   3   9   2        0.22        3.43      1.80 o
   4   9   2        0.36        0.62      1.04 o
   5   9   2        0.76        2.63      1.39 o
 -16   0   3        0.44        1.07      1.63 o
 -15   0   3        0.40        0.54      2.23 o
 -14   0   3        0.09        0.29      1.73 o
 -13   0   3        2.52        2.09      0.50 o
 -12   0   3        8.45        8.32      0.58 o
 -11   0   3       11.05       11.26      0.55 o
 -10   0   3      164.98      162.34      3.03 o
  -9   0   3      152.80      147.88      2.67 o
  -8   0   3      163.88      168.33      2.85 o
  -7   0   3      119.87      124.94      2.25 o
  -6   0   3      679.13      678.80      9.05 o
  -5   0   3      330.24      346.88      4.43 o
  -4   0   3      253.72      235.39      3.37 o
  -3   0   3      363.81      324.11      4.28 o
  -2   0   3     1569.15     1513.21     21.34 o
  -1   0   3     1529.68     1430.09     16.60 o
   0   0   3     1374.11     1303.03     16.50 o
   1   0   3      469.41      430.78      5.69 o
   2   0   3     1723.82     1686.87     21.78 o
   3   0   3      111.89      116.21      1.77 o
   4   0   3      461.60      510.03      6.40 o
   5   0   3       74.78       72.77      1.40 o
   6   0   3      181.23      203.19      3.39 o
   7   0   3       27.10       23.09      0.66 o
   8   0   3       31.45       28.76      1.03 o
   9   0   3       30.82       29.74      1.15 o
  10   0   3        0.05        0.65      0.82 o
  11   0   3        0.42        0.21      0.65 o
  12   0   3        0.22       -0.08      0.75 o
  13   0   3        1.72        0.38      1.73 o
 -16   1   3        0.18       -1.10      0.97 o
 -15   1   3        8.79       11.46      1.89 o
 -14   1   3       14.32       15.84      0.91 o
 -13   1   3        1.17        0.83      0.41 o
 -12   1   3        1.27        0.55      0.38 o
 -11   1   3        0.24        0.18      0.25 o
 -10   1   3       11.94       12.34      0.41 o
  -9   1   3        6.26        6.13      0.34 o
  -8   1   3      174.60      165.83      2.18 o
  -7   1   3      221.35      222.11      2.64 o
  -6   1   3      598.99      653.15      6.77 o
  -5   1   3      146.84      143.83      1.47 o
  -4   1   3      210.01      210.77      2.07 o
  -3   1   3      188.94      177.45      1.80 o
  -2   1   3      169.10      162.40      1.73 o
  -1   1   3      984.21      891.36     22.94 o
   0   1   3       13.88       18.86      0.90 o
   1   1   3      402.18      357.24      3.15 o
   2   1   3      502.17      515.05      5.21 o
   3   1   3      695.84      792.33     10.81 o
   4   1   3      196.52      212.98      2.67 o
   5   1   3        8.19        6.45      0.60 o
   6   1   3        0.20        0.15      0.22 o
   7   1   3      190.76      184.20      2.62 o
   8   1   3        1.78        2.78      0.52 o
   9   1   3        0.84        0.58      0.48 o
  10   1   3        2.26        3.07      0.76 o
  11   1   3        0.98        0.77      0.46 o
  12   1   3        2.97        2.38      1.27 o
  13   1   3       10.83       14.49      1.21 o
 -15   2   3        0.62        1.88      1.06 o
 -14   2   3        3.31        3.45      1.07 o
 -13   2   3        0.73        3.05      1.04 o
 -12   2   3        4.16        4.11      0.56 o
 -11   2   3       24.24       24.50      0.71 o
 -10   2   3       64.07       61.33      0.99 o
  -9   2   3      153.08      149.18      3.63 o
  -8   2   3       11.58       10.90      0.30 o
  -7   2   3      113.52      115.50      1.41 o
  -6   2   3        3.14        3.43      0.14 o
  -5   2   3      204.82      221.92      2.66 o
  -4   2   3       56.19       57.73      0.78 o
  -3   2   3      479.98      478.04      4.65 o
  -2   2   3      519.90      514.61      6.94 o
  -1   2   3     1239.42     1184.97     17.14 o
   0   2   3        0.44        3.51      0.51 o
   1   2   3      308.14      310.36      3.60 o
   2   2   3      109.54      121.12      1.40 o
   3   2   3       66.42       76.08      1.05 o
   4   2   3        1.91        3.39      0.24 o
   5   2   3        0.89        0.77      0.24 o
   6   2   3       40.63       40.32      1.00 o
   7   2   3       30.14       27.31      0.84 o
   8   2   3        5.13        4.48      0.43 o
   9   2   3       36.47       36.27      1.16 o
  10   2   3        6.69        4.46      0.73 o
  11   2   3        1.55        1.78      0.71 o
  12   2   3        0.49        1.38      0.94 o
  13   2   3        0.62        6.74      1.61 o
 -15   3   3        1.17        7.55      1.68 o
 -14   3   3       20.00       26.03      1.73 o
 -13   3   3        0.36        1.00      1.03 o
 -12   3   3        0.63        0.50      0.58 o
 -11   3   3        3.59        3.34      0.54 o
 -10   3   3       24.83       24.99      2.49 o
  -9   3   3       34.87       32.36      0.97 o
  -8   3   3       70.93       65.19      5.76 o
  -7   3   3       32.03       32.97      0.72 o
  -6   3   3       36.45       39.67      0.83 o
  -5   3   3        2.59        2.29      0.37 o
  -4   3   3      180.07      180.12      2.72 o
  -3   3   3      239.08      246.04      3.21 o
  -2   3   3      130.45      128.42      1.47 o
  -1   3   3       37.37       41.70      1.83 o
   0   3   3      120.74      123.73      1.67 o
   1   3   3      162.01      165.05      2.55 o
   2   3   3      117.57      122.83      1.97 o
   3   3   3      567.65      590.81      7.15 o
   4   3   3       12.93       13.41      1.30 o
   5   3   3      118.60      114.42      2.42 o
   6   3   3       23.79       20.73      1.77 o
   7   3   3       13.99       13.52      1.59 o
   8   3   3        1.21        0.42      1.20 o
   9   3   3        1.56        2.44      1.75 o
  10   3   3        0.31        1.42      0.75 o
  11   3   3        3.93        2.30      1.00 o
  12   3   3        0.91        0.04      1.28 o
  13   3   3        2.26        3.28      1.21 o
 -14   4   3        2.72        2.50      1.14 o
 -13   4   3        0.59        0.04      0.78 o
 -12   4   3        0.65        0.77      0.83 o
 -11   4   3       25.12       25.61      1.02 o
 -10   4   3       29.84       27.54      1.15 o
  -9   4   3       92.42       95.74      5.46 o
  -8   4   3       21.44       18.66      3.77 o
  -7   4   3       48.46       51.36      1.29 o
  -6   4   3       30.60       29.37      3.08 o
  -5   4   3       70.23       69.84      2.33 o
  -4   4   3       18.40       20.24      1.06 o
  -3   4   3       69.78       68.38      1.14 o
  -2   4   3      354.23      376.69      5.44 o
  -1   4   3      205.79      200.92      2.89 o
   0   4   3       46.58       47.53      0.90 o
   1   4   3      102.83      106.24      1.63 o
   2   4   3       49.54       52.98      2.87 o
   3   4   3        5.92        6.07      0.60 o
   4   4   3       12.73       11.80      1.44 o
   5   4   3        9.29       10.19      0.74 o
   6   4   3       52.63       49.97      6.62 o
   7   4   3        3.66        5.04      1.93 o
   8   4   3        0.00       -1.71      5.56 o
   9   4   3       10.90       11.76      0.91 o
  10   4   3        4.14        3.95      0.85 o
  11   4   3        0.48        2.07      0.92 o
  12   4   3        0.25        0.92      1.03 o
 -14   5   3        9.12       14.96      1.91 o
 -13   5   3        1.67        4.05      1.14 o
 -12   5   3        0.28        0.94      0.89 o
 -11   5   3        1.24        1.30      1.23 o
 -10   5   3       18.50       18.74      0.91 o
  -9   5   3        4.38        3.24      0.64 o
  -8   5   3        4.83        5.57      0.63 o
  -7   5   3       15.12       14.19      0.89 o
  -6   5   3        1.73        1.87      0.67 o
  -5   5   3       72.74       68.15      1.55 o
  -4   5   3       58.25       54.87      1.26 o
  -3   5   3       24.95       24.81      0.55 o
  -2   5   3       10.76       12.00      0.49 o
  -1   5   3       43.45       39.90      1.75 o
   0   5   3       54.14       57.34      1.25 o
   1   5   3        4.89        4.58      0.45 o
   2   5   3        7.34        8.12      2.46 o
   3   5   3       15.47       14.01      1.04 o
   4   5   3        8.43        9.55      0.53 o
   5   5   3       12.13       13.59      0.83 o
   6   5   3       28.07       28.13      1.23 o
   7   5   3       11.94       10.38      4.66 o
   8   5   3        5.77        7.30      1.16 o
   9   5   3        1.29        2.05      0.88 o
  10   5   3        1.51        1.15      0.92 o
  11   5   3        0.32        2.28      1.34 o
 -12   6   3        0.65        0.48      1.13 o
 -11   6   3        7.00        8.91      1.09 o
 -10   6   3       24.34       25.20      1.47 o
  -9   6   3       24.59       21.57      1.10 o
  -8   6   3        0.72        1.02      0.66 o
  -7   6   3        8.21        6.63      1.08 o
  -6   6   3       19.40       19.99      0.91 o
  -5   6   3        8.81        7.53      1.02 o
  -4   6   3       19.74       17.51      0.54 o
  -3   6   3        2.29        2.97      0.43 o
  -2   6   3        3.92        3.07      0.46 o
  -1   6   3        2.63        3.29      0.44 o
   0   6   3        7.58        7.61      0.44 o
   1   6   3       30.62       28.06      0.93 o
   2   6   3       26.50       24.65      1.14 o
   3   6   3        3.47        3.56      1.92 o
   4   6   3       13.44       13.14      0.70 o
   5   6   3        5.54        5.42      2.62 o
   6   6   3       11.80       11.88      1.10 o
   7   6   3        1.87        0.33      0.96 o
   8   6   3        1.00        4.12      1.10 o
   9   6   3        0.75        4.79      1.48 o
  10   6   3        0.04        0.50      1.19 o
 -11   7   3        2.05        1.97      1.16 o
 -10   7   3        5.06        4.98      1.16 o
  -9   7   3        0.29        1.40      0.71 o
  -8   7   3        0.02        0.44      0.94 o
  -7   7   3        2.13        1.63      0.84 o
  -6   7   3        4.15        4.14      0.99 o
  -5   7   3       19.89       17.92      1.43 o
  -4   7   3       12.59       12.62      0.97 o
  -3   7   3       11.97       11.94      0.60 o
  -2   7   3        0.15        0.84      0.48 o
  -1   7   3        8.95        9.02      0.63 o
   0   7   3        3.45        3.60      0.65 o
   1   7   3        3.81        3.69      0.50 o
   2   7   3        0.53        0.47      0.41 o
   3   7   3        6.66        5.51      0.48 o
   4   7   3        0.68        1.78      0.69 o
   5   7   3        3.97        5.50      0.97 o
   6   7   3        9.26       10.98      1.30 o
   7   7   3        3.53        3.34      1.17 o
   8   7   3        1.95        6.07      1.76 o
   9   7   3        0.21        0.81      1.09 o
  -9   8   3        6.63        8.30      1.42 o
  -8   8   3        0.04       -0.42      1.02 o
  -7   8   3        3.95        5.46      1.41 o
  -6   8   3        3.34        3.10      1.45 o
  -5   8   3        2.78        4.29      1.21 o
  -4   8   3        0.71        0.21      0.79 o
  -3   8   3        0.86        0.12      0.96 o
  -2   8   3        2.55        2.59      0.74 o
  -1   8   3        2.87        4.94      0.71 o
   0   8   3        1.04        1.17      0.52 o
   1   8   3        7.43        7.21      0.90 o
   2   8   3        3.03        3.84      0.81 o
   3   8   3        0.93        0.75      0.70 o
   4   8   3        2.68        2.36      0.85 o
   5   8   3        0.58        0.54      0.97 o
   6   8   3        1.55        0.34      0.87 o
   7   8   3        3.74        4.52      1.34 o
  -6   9   3        2.53        4.71      2.80 o
  -5   9   3        3.93        2.34      1.23 o
  -4   9   3        2.80        0.88      0.98 o
  -3   9   3        0.35        1.25      1.34 o
  -2   9   3        0.09        1.15      0.78 o
  -1   9   3        1.52        1.78      1.06 o
   0   9   3        0.59        1.60      1.23 o
   1   9   3        2.49        1.84      0.73 o
   2   9   3        0.07        0.23      1.94 o
   3   9   3        2.31        5.74      1.38 o
   4   9   3        0.16        0.75      1.05 o
 -16   0   4        0.11        0.71      1.69 o
 -15   0   4        0.32        3.20      1.55 o
 -14   0   4        3.80        3.72      0.83 o
 -13   0   4        3.93        3.65      0.56 o
 -12   0   4        5.94        6.74      0.62 o
 -11   0   4       31.16       33.71      1.01 o
 -10   0   4      456.54      450.93      7.38 o
  -9   0   4      143.43      139.12      2.59 o
  -8   0   4       74.57       82.02      1.66 o
  -7   0   4       11.10       16.11      0.55 o
  -6   0   4      219.51      231.20      3.34 o
  -5   0   4      912.88      929.81     11.99 o
  -4   0   4      172.12      158.63      2.30 o
  -3   0   4       16.98       14.54      0.28 o
  -2   0   4      574.82      543.82      6.18 o
  -1   0   4      649.55      615.77      7.26 o
   0   0   4     1383.92     1386.51     17.70 o
   1   0   4      334.66      302.75      3.82 o
   2   0   4        0.05        0.58      0.17 o
   3   0   4      335.21      343.99      5.43 o
   4   0   4       26.74       33.50      0.79 o
   5   0   4        4.34        4.52      0.25 o
   6   0   4      177.33      171.67      3.11 o
   7   0   4      279.54      267.26      5.83 o
   8   0   4       30.31       30.00      1.15 o
   9   0   4        0.06        0.12      0.60 o
  10   0   4        0.55        2.19      0.84 o
  11   0   4        2.36        2.50      0.77 o
  12   0   4        3.72        6.12      0.99 o
  13   0   4        0.09       -0.33      1.48 o
 -16   1   4        0.43        1.00      1.03 o
 -15   1   4       13.29       17.53      1.08 o
 -14   1   4        4.29        4.90      0.51 o
 -13   1   4        2.61        1.76      1.03 o
 -12   1   4        1.04        1.26      0.36 o
 -11   1   4        0.74        0.85      0.40 o
 -10   1   4        1.71        2.02      0.30 o
  -9   1   4       45.98       47.15      0.80 o
  -8   1   4       47.56       55.48      1.60 o
  -7   1   4      167.42      174.80      2.14 o
  -6   1   4      300.99      327.62      3.49 o
  -5   1   4      369.13      407.88      3.99 o
  -4   1   4      355.49      385.27      3.68 o
  -3   1   4       86.07       76.31      0.78 o
  -2   1   4      335.18      311.03      2.94 o
  -1   1   4       16.95       17.81      0.82 o
   0   1   4      102.34       98.29      1.13 o
   1   1   4     1915.13     1970.05     23.63 o
   2   1   4      174.64      182.57      1.79 o
   3   1   4       77.88       82.64      1.08 o
   4   1   4        3.15        4.28      0.24 o
   5   1   4       35.27       33.40      0.61 o
   6   1   4       61.02       59.20      1.00 o
   7   1   4       36.16       35.10      0.88 o
   8   1   4        8.70        7.75      0.97 o
   9   1   4       36.61       34.11      0.94 o
  10   1   4        3.14        2.87      0.89 o
  11   1   4        0.06        0.22      0.60 o
  12   1   4        6.62        6.49      0.79 o
  13   1   4        0.33        0.21      1.00 o
 -16   2   4        0.31        0.90      1.15 o
 -15   2   4        0.27        0.92      0.96 o
 -14   2   4        2.01        2.18      0.74 o
 -13   2   4        2.14        2.20      0.42 o
 -12   2   4        3.06        3.10      0.63 o
 -11   2   4       11.30       10.88      0.54 o
 -10   2   4      490.68      483.51      5.76 o
  -9   2   4      252.42      263.47      3.64 o
  -8   2   4       38.59       39.48      0.81 o
  -7   2   4       90.13       95.87      1.16 o
  -6   2   4       20.77       22.84      0.53 o
  -5   2   4       14.02       15.64      0.31 o
  -4   2   4      116.16      121.65      1.53 o
  -3   2   4       43.98       43.59      0.76 o
  -2   2   4      691.67      685.15      6.85 o
  -1   2   4       24.95       27.84      0.68 o
   0   2   4      385.00      400.20      4.23 o
   1   2   4       74.32       82.20      1.16 o
   2   2   4       68.76       67.66      0.93 o
   3   2   4       47.56       45.26      0.89 o
   4   2   4       46.05       39.84      1.07 o
   5   2   4       82.61       81.87      1.51 o
   6   2   4      116.04      114.15      2.34 o
   7   2   4       73.28       70.26      1.54 o
   8   2   4        7.86        8.47      0.70 o
   9   2   4        5.33        5.15      0.70 o
  10   2   4        1.83        2.75      0.70 o
  11   2   4        0.93        1.32      1.07 o
  12   2   4        1.97        3.20      1.03 o
  13   2   4        0.57       -1.28      0.85 o
 -15   3   4        7.03        9.98      1.33 o
 -14   3   4        9.97       11.60      1.18 o
 -13   3   4        1.08        0.64      0.67 o
 -12   3   4       10.10        9.63      0.79 o
 -11   3   4        8.86        8.55      0.60 o
 -10   3   4       14.70       15.19      0.63 o
  -9   3   4       81.83       84.82      1.56 o
  -8   3   4        4.46        3.20      0.39 o
  -7   3   4      112.95      119.25      1.98 o
  -6   3   4       15.03       15.21      0.49 o
  -5   3   4      512.75      525.22      6.86 o
  -4   3   4      946.87     1001.47     12.48 o
  -3   3   4      336.55      327.45      4.21 o
  -2   3   4       19.44       22.40      0.41 o
  -1   3   4      120.41      113.09      1.75 o
   0   3   4      226.01      243.45      3.03 o
   1   3   4      286.18      310.26      5.10 o
   2   3   4       54.35       49.74      1.97 o
   3   3   4       23.08       20.30      0.49 o
   4   3   4      113.33      108.42      1.95 o
   5   3   4       17.01       17.95      3.71 o
   6   3   4        8.37        6.85      0.59 o
   7   3   4       11.63       12.74      0.83 o
   8   3   4       53.15       53.35      1.83 o
   9   3   4        6.49        6.27      3.89 o
  10   3   4        8.42        9.81      1.12 o
  11   3   4        0.10        4.12      1.37 o
  12   3   4        1.03        1.25      1.04 o
 -15   4   4        0.31       -3.64      2.43 o
 -14   4   4        2.21        1.78      1.28 o
 -13   4   4        0.96        1.36      0.81 o
 -12   4   4        9.40        9.27      0.78 o
 -11   4   4       10.98       10.39      0.83 o
 -10   4   4      257.73      267.86      5.69 o
  -9   4   4      158.62      166.79     11.49 o
  -8   4   4       43.51       41.07      1.47 o
  -7   4   4       13.59       15.37      3.38 o
  -6   4   4       16.69       15.70      3.55 o
  -5   4   4        7.57        7.97      0.31 o
  -4   4   4      153.37      156.76      2.98 o
  -3   4   4       59.43       60.86      1.12 o
  -2   4   4      265.25      282.37      3.86 o
  -1   4   4       65.12       65.64      1.36 o
   0   4   4       64.69       62.88      1.27 o
   1   4   4       15.34       15.78      0.44 o
   2   4   4       34.98       35.05      1.61 o
   3   4   4       36.66       37.36      0.93 o
   4   4   4       72.52       70.70      1.44 o
   5   4   4       40.69       40.01      1.27 o
   6   4   4       74.35       70.41      4.44 o
   7   4   4       31.33       30.36      2.73 o
   8   4   4        1.73        2.19      4.61 o
   9   4   4        0.84        1.73      0.94 o
  10   4   4        2.41        2.78      0.95 o
  11   4   4        1.95        1.21      1.01 o
  12   4   4        0.36       -0.42      0.75 o
 -14   5   4        5.00        8.40      1.35 o
 -13   5   4        0.55        1.47      1.13 o
 -12   5   4        0.94        0.35      0.77 o
 -11   5   4        1.30        1.65      0.70 o
 -10   5   4        2.17        2.36      0.69 o
  -9   5   4       18.01       18.90      0.87 o
  -8   5   4        0.75        0.29      0.71 o
  -7   5   4       15.40       14.45      0.77 o
  -6   5   4       21.73       22.28      1.65 o
  -5   5   4       66.99       69.24      2.23 o
  -4   5   4       76.83       73.24      1.40 o
  -3   5   4       15.50       15.01      0.99 o
  -2   5   4        5.40        5.20      0.34 o
  -1   5   4        4.14        3.44      0.38 o
   0   5   4       17.66       17.04      0.58 o
   1   5   4       93.73       93.30      1.64 o
   2   5   4       26.60       25.21      2.62 o
   3   5   4        7.32        7.97      1.67 o
   4   5   4        6.78        5.33      1.96 o
   5   5   4        0.81       -0.25      1.00 o
   6   5   4        9.93       12.44      5.78 o
   7   5   4        2.15        2.35      0.73 o
   8   5   4        5.56        7.98      1.27 o
   9   5   4        2.32        2.28      1.01 o
  10   5   4        1.60        2.15      1.11 o
  11   5   4        0.31        1.23      1.13 o
 -12   6   4        1.45        3.95      1.29 o
 -11   6   4        8.12        7.85      1.23 o
 -10   6   4       77.91       78.66      2.27 o
  -9   6   4       52.21       54.99      1.63 o
  -8   6   4        2.74        1.45      0.94 o
  -7   6   4        0.00        0.94      0.65 o
  -6   6   4       13.46       12.36      0.96 o
  -5   6   4       32.89       33.13      1.42 o
  -4   6   4       36.44       33.76      1.06 o
  -3   6   4        6.36        5.72      0.52 o
  -2   6   4       16.48       19.34      0.80 o
  -1   6   4        1.52        1.56      0.46 o
   0   6   4       12.36       11.49      0.50 o
   1   6   4       40.49       39.59      1.81 o
   2   6   4       11.09        9.15      1.05 o
   3   6   4        9.09       10.48      0.74 o
   4   6   4       22.98       24.39      4.41 o
   5   6   4        7.82        6.00      4.35 o
   6   6   4       36.19       35.32      1.52 o
   7   6   4       26.25       24.29      1.35 o
   8   6   4        1.53       -0.46      1.15 o
   9   6   4        1.02       -0.71      0.92 o
  10   6   4        1.35        1.19      1.07 o
 -11   7   4        1.23        2.09      1.36 o
 -10   7   4        0.26        1.09      1.21 o
  -9   7   4        4.81        6.00      1.10 o
  -8   7   4        0.48        0.54      0.83 o
  -7   7   4        6.09        9.63      1.22 o
  -6   7   4        8.45        6.70      0.99 o
  -5   7   4       11.70       12.49      1.16 o
  -4   7   4        6.74        3.99      0.73 o
  -3   7   4        3.37        4.29      0.59 o
  -2   7   4        5.30        5.83      0.51 o
  -1   7   4        4.76        6.21      0.59 o
   0   7   4       11.28       11.58      0.63 o
   1   7   4       36.53       34.40      1.20 o
   2   7   4       15.51       16.09      1.86 o
   3   7   4        8.23        7.24      0.52 o
   4   7   4        6.03        5.16      1.02 o
   5   7   4        7.14        7.47      1.20 o
   6   7   4        3.30        3.55      1.10 o
   7   7   4        1.31        0.06      0.82 o
   8   7   4        0.83        1.98      1.34 o
  -9   8   4       18.72       19.14      1.64 o
  -8   8   4        0.53        1.60      1.35 o
  -7   8   4        1.77        1.63      1.13 o
  -6   8   4        3.27        3.97      1.26 o
  -5   8   4        3.58        4.74      1.19 o
  -4   8   4        4.35        4.79      1.24 o
  -3   8   4        2.49        2.91      1.00 o
  -2   8   4        3.74        5.20      0.83 o
  -1   8   4        1.57        1.05      0.54 o
   0   8   4        3.35        3.85      0.68 o
   1   8   4        1.06        1.81      0.79 o
   2   8   4        2.65        2.75      1.50 o
   3   8   4        0.12        0.40      0.64 o
   4   8   4        4.19        3.54      0.79 o
   5   8   4        8.26        8.21      1.14 o
   6   8   4       10.37        8.92      1.71 o
  -6   9   4        2.46        3.50      1.90 o
  -5   9   4        7.13        6.37      1.85 o
  -4   9   4        2.84        2.02      1.20 o
  -3   9   4        3.25        2.36      0.82 o
  -2   9   4        0.35        2.15      0.74 o
  -1   9   4        1.01        2.15      0.83 o
   0   9   4        1.84       -0.52      1.11 o
   1   9   4        5.85        5.16      1.14 o
   2   9   4        1.33        1.50      1.00 o
   3   9   4        2.33        2.28      1.46 o
 -16   0   5        0.41       -1.21      2.14 o
 -15   0   5        1.64        2.05      0.81 o
 -14   0   5        4.81        4.68      0.89 o
 -13   0   5        3.74        4.21      0.52 o
 -12   0   5        3.56        3.41      0.52 o
 -11   0   5       30.08       26.92      0.85 o
 -10   0   5      482.46      461.68      7.47 o
  -9   0   5       88.53       79.96      1.55 o
  -8   0   5       50.59       55.73      1.16 o
  -7   0   5       81.91       81.03      1.65 o
  -6   0   5       32.78       29.50      0.74 o
  -5   0   5        2.00        4.05      0.28 o
  -4   0   5      209.41      226.22      2.89 o
  -3   0   5      541.30      523.75      5.86 o
  -2   0   5      761.73      773.86      9.16 o
  -1   0   5      919.69      936.23     12.03 o
   0   0   5     1992.89     1944.22     30.64 o
   1   0   5      304.52      316.26      4.88 o
   2   0   5        1.52        1.48      0.17 o
   3   0   5      132.81      124.43      2.14 o
   4   0   5       35.30       39.17      0.92 o
   5   0   5      620.98      603.81      9.21 o
   6   0   5      463.41      479.33      8.21 o
   7   0   5       37.00       34.56      1.29 o
   8   0   5        0.33        0.29      0.58 o
   9   0   5       19.59       16.44      0.93 o
  10   0   5        4.11        3.63      0.80 o
  11   0   5        2.27        4.36      0.96 o
  12   0   5        4.23        3.99      0.88 o
 -16   1   5        1.29        3.35      1.08 o
 -15   1   5        1.85        2.49      0.77 o
 -14   1   5        0.78        2.28      0.52 o
 -13   1   5        8.65        9.02      0.53 o
 -12   1   5        1.40        1.02      0.33 o
 -11   1   5        2.30        1.85      0.29 o
 -10   1   5       16.17       16.89      0.46 o
  -9   1   5       78.71       78.87      1.18 o
  -8   1   5        0.08        0.27      0.21 o
  -7   1   5       53.57       61.15      0.91 o
  -6   1   5       18.75       16.17      0.36 o
  -5   1   5      660.68      733.38      7.25 o
  -4   1   5       69.06       80.63      1.52 o
  -3   1   5      166.04      171.31      1.69 o
  -2   1   5       47.31       50.78      0.54 o
  -1   1   5      378.45      410.73      4.27 o
   0   1   5     1362.19     1468.26     15.41 o
   1   1   5      781.00      853.11      8.39 o
   2   1   5      349.51      353.28      3.69 o
   3   1   5       20.59       19.33      0.35 o
   4   1   5        1.01        0.89      0.21 o
   5   1   5      171.37      175.87      2.94 o
   6   1   5       91.29       86.98      1.51 o
   7   1   5       15.44       16.58      1.36 o
   8   1   5        5.50        8.34      0.54 o
   9   1   5        0.29       -0.87      0.90 o
  10   1   5       11.36       13.90      0.93 o
  11   1   5        0.68       -0.06      1.37 o
  12   1   5        0.33        1.17      1.11 o
 -16   2   5        2.28        1.79      1.13 o
 -15   2   5        0.42        0.52      0.79 o
 -14   2   5        2.96        2.96      0.53 o
 -13   2   5        0.57        0.84      0.71 o
 -12   2   5        4.80        3.85      0.77 o
 -11   2   5       59.62       61.20      1.25 o
 -10   2   5      422.26      416.15      5.07 o
  -9   2   5       17.03       16.61      0.45 o
  -8   2   5        8.31        8.60      0.26 o
  -7   2   5       43.90       44.17      0.66 o
  -6   2   5        4.98        3.50      0.21 o
  -5   2   5      184.04      199.17      2.38 o
  -4   2   5      583.73      626.45      7.78 o
  -3   2   5        5.68        5.54      0.19 o
  -2   2   5       72.53       72.09      0.87 o
  -1   2   5       32.32       35.75      0.48 o
   0   2   5      433.44      449.80      6.37 o
   1   2   5      106.03      100.02      1.40 o
   2   2   5       21.67       21.34      0.41 o
   3   2   5        6.40        7.04      0.36 o
   4   2   5      162.13      164.81      7.80 o
   5   2   5      225.92      224.13      3.55 o
   6   2   5      193.74      205.98      3.57 o
   7   2   5        1.88        1.40      0.42 o
   8   2   5        1.43        1.70      0.48 o
   9   2   5        4.27        2.78      0.62 o
  10   2   5        0.26        0.43      0.47 o
  11   2   5        0.83        0.50      1.09 o
  12   2   5        1.49        3.24      1.40 o
 -15   3   5        4.13        4.98      1.06 o
 -14   3   5        1.97        2.72      1.30 o
 -13   3   5        1.75        1.30      0.71 o
 -12   3   5        2.99        1.97      0.46 o
 -11   3   5       15.52       14.56      1.18 o
 -10   3   5       71.49       71.94      1.47 o
  -9   3   5       68.02       67.10      1.37 o
  -8   3   5       52.31       56.99      1.14 o
  -7   3   5        0.24        0.87      0.27 o
  -6   3   5      152.41      155.84      2.29 o
  -5   3   5      220.43      231.32      3.44 o
  -4   3   5       71.86       69.35      1.00 o
  -3   3   5       19.70       19.99      0.39 o
  -2   3   5      407.18      396.49      5.14 o
  -1   3   5      236.16      253.33      3.17 o
   0   3   5       83.85       89.44      1.35 o
   1   3   5      145.23      152.89      3.58 o
   2   3   5       10.25       11.48      0.40 o
   3   3   5        3.34        3.73      0.23 o
   4   3   5       18.85       19.99      0.79 o
   5   3   5       20.97       21.33      0.94 o
   6   3   5        0.90        0.68      0.66 o
   7   3   5        5.51        4.19      0.73 o
   8   3   5        0.61        2.54      0.99 o
   9   3   5        3.27        4.66      0.83 o
  10   3   5        3.87        4.14      1.01 o
  11   3   5        1.15        1.45      1.04 o
  12   3   5        0.43        0.44      0.55 o
 -15   4   5        0.55        2.78      1.24 o
 -14   4   5        0.82        0.94      1.25 o
 -13   4   5        1.47        4.64      1.12 o
 -12   4   5        2.81        3.24      0.64 o
 -11   4   5       39.94       44.92      1.47 o
 -10   4   5      186.11      190.36      3.91 o
  -9   4   5       15.39       14.26      1.31 o
  -8   4   5        4.28        4.81      0.75 o
  -7   4   5       46.68       47.88      1.19 o
  -6   4   5        6.99        6.31      0.43 o
  -5   4   5       99.75      105.35      1.80 o
  -4   4   5      187.64      197.76      3.08 o
  -3   4   5       18.50       16.86      1.27 o
  -2   4   5       16.98       13.61      0.51 o
  -1   4   5       26.82       28.05      0.83 o
   0   4   5       93.93      101.70      1.95 o
   1   4   5       63.87       62.12      1.22 o
   2   4   5        1.25        1.07      0.33 o
   3   4   5       25.87       22.28      1.58 o
   4   4   5       75.79       76.22     12.25 o
   5   4   5      103.90      108.23      2.57 o
   6   4   5       87.35       91.17      2.42 o
   7   4   5        2.58        3.77      3.90 o
   8   4   5        0.05        1.88      0.85 o
   9   4   5        0.60        0.46      0.88 o
  10   4   5        0.08        0.08      0.92 o
  11   4   5        0.62        2.01      0.98 o
 -14   5   5        1.09       -0.94      1.57 o
 -13   5   5        1.68        3.16      1.30 o
 -12   5   5        0.28        1.02      0.86 o
 -11   5   5        6.59        5.20      0.75 o
 -10   5   5       20.10       17.46      0.96 o
  -9   5   5       13.89       15.93      0.95 o
  -8   5   5        0.20        0.31      0.52 o
  -7   5   5        2.90        3.24      2.00 o
  -6   5   5       48.19       50.83      1.56 o
  -5   5   5       43.37       43.44      1.10 o
  -4   5   5       57.07       54.89      2.65 o
  -3   5   5        7.92        7.25      0.49 o
  -2   5   5       12.76       14.40      0.74 o
  -1   5   5       32.42       32.07      1.16 o
   0   5   5      126.84      124.31      4.34 o
   1   5   5       85.85       85.13      1.79 o
   2   5   5        3.53        2.85      0.60 o
   3   5   5       39.11       39.84      1.31 o
   4   5   5       18.67       18.89      2.43 o
   5   5   5       56.97       56.98      3.33 o
   6   5   5        9.63        8.99      4.05 o
   7   5   5        5.64        4.42      0.92 o
   8   5   5        2.76        3.85      1.11 o
   9   5   5        2.09        2.19      0.88 o
  10   5   5        1.54        1.21      1.15 o
 -12   6   5        1.46        4.75      1.22 o
 -11   6   5       12.01       11.54      1.09 o
 -10   6   5       57.75       66.07      2.01 o
  -9   6   5       17.99       18.86      0.95 o
  -8   6   5        0.10        0.71      0.79 o
  -7   6   5        1.76        1.76      0.84 o
  -6   6   5        0.65       -0.02      0.66 o
  -5   6   5        7.83        6.14      0.73 o
  -4   6   5       31.59       29.70      0.95 o
  -3   6   5       12.00       10.81      0.63 o
  -2   6   5       12.30       11.41      0.59 o
  -1   6   5       28.41       25.40      1.97 o
   0   6   5       47.91       49.50      1.32 o
   1   6   5        4.85        5.48      0.79 o
   2   6   5        8.70        8.74      0.51 o
   3   6   5        5.10        4.88      0.91 o
   4   6   5       14.28       10.99      2.81 o
   5   6   5       80.80       83.01      2.75 o
   6   6   5       52.20       59.41      2.26 o
   7   6   5        1.46        0.31      0.94 o
   8   6   5        1.49        2.11      1.32 o
   9   6   5        1.36        0.67      1.08 o
 -11   7   5        2.42        3.44      1.19 o
 -10   7   5        3.95        5.33      1.06 o
  -9   7   5        6.87        6.72      1.19 o
  -8   7   5        1.61        1.70      0.90 o
  -7   7   5        1.88        3.16      0.98 o
  -6   7   5       11.78       11.11      1.10 o
  -5   7   5       28.38       26.54      1.37 o
  -4   7   5       10.49       10.90      1.09 o
  -3   7   5        4.15        3.74      0.62 o
  -2   7   5        1.13        0.71      0.42 o
  -1   7   5       12.20       12.87      1.33 o
   0   7   5       46.62       44.12      1.16 o
   1   7   5       14.98       13.31      0.88 o
   2   7   5        9.24        9.08      0.60 o
   3   7   5        5.68        5.96      1.49 o
   4   7   5        2.72        2.29      0.60 o
   5   7   5       21.48       23.22      1.67 o
   6   7   5        5.16        5.98      1.21 o
   7   7   5        0.40        0.96      1.17 o
  -9   8   5        4.54        4.68      1.07 o
  -8   8   5        0.99        0.02      0.97 o
  -7   8   5        2.05        1.94      1.08 o
  -6   8   5        0.12        1.19      1.13 o
  -5   8   5        7.49       10.83      1.33 o
  -4   8   5       10.84       10.36      1.33 o
  -3   8   5        1.56       -0.15      0.94 o
  -2   8   5        1.07        2.19      0.89 o
  -1   8   5        4.80        4.84      0.70 o
   0   8   5        8.10        7.43      0.87 o
   1   8   5        0.38        0.98      0.87 o
   2   8   5        5.64        5.70      0.83 o
   3   8   5        2.27        2.22      1.47 o
   4   8   5        5.45        4.90      1.55 o
   5   8   5       20.99       19.58      1.27 o
  -6   9   5        1.04        3.29      1.31 o
  -5   9   5        6.68        9.92      1.53 o
  -4   9   5        1.80        3.51      1.15 o
  -3   9   5        0.55        0.52      1.11 o
  -2   9   5        0.45        2.17      0.88 o
  -1   9   5        3.90        3.44      0.78 o
   0   9   5        6.42        6.09      1.40 o
   1   9   5        4.32        2.74      0.77 o
   2   9   5        0.46       -2.07      1.38 o
 -16   0   6        0.41        1.15      0.88 o
 -15   0   6        0.19        0.06      0.76 o
 -14   0   6        0.37        1.78      0.70 o
 -13   0   6        0.13       -0.62      0.46 o
 -12   0   6       59.87       56.14      1.58 o
 -11   0   6       88.10       87.15      1.96 o
 -10   0   6      198.20      182.13      3.45 o
  -9   0   6       44.25       42.68      1.02 o
  -8   0   6       32.62       36.14      0.88 o
  -7   0   6        2.94        3.90      0.36 o
  -6   0   6       52.33       46.03      1.06 o
  -5   0   6      691.03      722.35     10.57 o
  -4   0   6      586.16      635.44      7.61 o
  -3   0   6      521.82      581.77      6.62 o
  -2   0   6       96.76      115.81      1.77 o
  -1   0   6        4.51       12.46      0.42 o
   0   0   6      807.93      793.83     11.33 o
   1   0   6        3.96        4.01      0.24 o
   2   0   6      163.15      164.56      2.82 o
   3   0   6        0.10        0.44      0.19 o
   4   0   6      262.59      259.40      4.42 o
   5   0   6      405.06      419.09      5.99 o
   6   0   6       49.01       40.21      1.68 o
   7   0   6       18.52       15.85      1.46 o
   8   0   6       20.25       20.40      1.03 o
   9   0   6       12.83       12.42      0.97 o
  10   0   6        1.44        3.63      0.91 o
  11   0   6        1.14        1.27      0.79 o
  12   0   6        0.01       -0.23      0.90 o
 -16   1   6        3.36        3.71      1.07 o
 -15   1   6        3.53        2.91      0.61 o
 -14   1   6        0.82        0.56      0.47 o
 -13   1   6       14.81       16.12      1.05 o
 -12   1   6        4.39        3.88      0.38 o
 -11   1   6       45.52       40.85      0.78 o
 -10   1   6       81.12       73.91      1.17 o
  -9   1   6        1.63        2.14      0.39 o
  -8   1   6       10.67       12.60      0.37 o
  -7   1   6       90.65       93.91      1.34 o
  -6   1   6       69.31       77.78      1.77 o
  -5   1   6      451.38      466.78      4.67 o
  -4   1   6      111.45      121.39      1.30 o
  -3   1   6       33.34       38.93      0.52 o
  -2   1   6      997.16     1051.19     10.61 o
  -1   1   6      149.28      166.95      2.18 o
   0   1   6      749.97      817.71     15.77 o
   1   1   6       21.27       21.08      0.82 o
   2   1   6       32.82       32.52      0.52 o
   3   1   6        3.13        4.05      0.17 o
   4   1   6       37.82       36.11      0.77 o
   5   1   6       45.80       42.37      1.53 o
   6   1   6       28.85       31.74      0.92 o
   7   1   6       22.20       22.48      0.83 o
   8   1   6        0.15        0.68      0.52 o
   9   1   6       13.06       14.92      0.84 o
  10   1   6        7.93        9.22      0.89 o
  11   1   6        0.96       -0.19      0.79 o
  12   1   6        0.77        0.44      1.44 o
 -16   2   6        0.98        0.07      0.78 o
 -15   2   6        0.70        0.88      0.66 o
 -14   2   6        0.05        0.31      0.54 o
 -13   2   6        1.96        1.85      0.43 o
 -12   2   6       14.53       14.09      0.74 o
 -11   2   6       59.73       59.81      1.73 o
 -10   2   6       61.61       55.53      1.01 o
  -9   2   6       60.64       59.34      1.06 o
  -8   2   6        5.22        5.42      0.23 o
  -7   2   6       14.83       12.75      0.44 o
  -6   2   6       68.08       73.85      1.02 o
  -5   2   6      441.96      449.70      5.40 o
  -4   2   6       26.33       28.01      0.45 o
  -3   2   6      235.29      266.33      2.99 o
  -2   2   6      443.98      464.44      4.82 o
  -1   2   6       22.09       24.09      0.41 o
   0   2   6       37.63       35.80      1.43 o
   1   2   6      107.07      108.98      1.42 o
   2   2   6       14.80       13.65      0.37 o
   3   2   6        5.63        5.96      0.35 o
   4   2   6       16.18       16.37      0.68 o
   5   2   6      398.43      400.75      5.80 o
   6   2   6      121.10      111.60      2.23 o
   7   2   6        6.12        4.69      0.76 o
   8   2   6        3.19        3.50      0.62 o
   9   2   6        8.21        7.68      0.70 o
  10   2   6        0.51        1.16      0.56 o
  11   2   6        0.83        2.32      1.21 o
 -15   3   6        3.92        4.27      1.06 o
 -14   3   6        3.26        2.40      0.61 o
 -13   3   6        0.79        0.72      0.45 o
 -12   3   6        0.23       -0.25      0.39 o
 -11   3   6       53.74       51.65      1.32 o
 -10   3   6       49.49       47.61      1.13 o
  -9   3   6       30.06       29.84      0.89 o
  -8   3   6       11.75       12.20      0.69 o
  -7   3   6        1.50        1.47      0.22 o
  -6   3   6      133.13      132.79      2.26 o
  -5   3   6       52.95       50.87      1.05 o
  -4   3   6      221.51      215.62      2.75 o
  -3   3   6      154.05      158.67      1.95 o
  -2   3   6      221.66      218.39      3.32 o
  -1   3   6       85.48       81.82      1.25 o
   0   3   6      388.46      413.56      4.78 o
   1   3   6      133.37      143.88      2.30 o
   2   3   6       69.61       67.72      1.28 o
   3   3   6      216.56      214.27      4.09 o
   4   3   6       27.63       25.42      0.97 o
   5   3   6        9.48        9.18      1.76 o
   6   3   6       12.53       14.67      2.02 o
   7   3   6        0.44        1.25      1.19 o
   8   3   6        0.69        1.02      0.73 o
   9   3   6        1.64        2.99      1.04 o
  10   3   6        2.77        4.31      0.97 o
  11   3   6        3.07        2.97      1.20 o
 -15   4   6        1.22        3.24      1.55 o
 -14   4   6        0.60        0.31      0.92 o
 -13   4   6        0.72       -0.65      0.59 o
 -12   4   6        2.68        2.80      0.67 o
 -11   4   6       22.66       21.92      0.98 o
 -10   4   6       34.38       31.65      1.47 o
  -9   4   6       45.34       43.78      1.09 o
  -8   4   6        5.11        4.90      0.80 o
  -7   4   6       36.06       31.95      0.82 o
  -6   4   6       78.73       74.72      1.39 o
  -5   4   6      148.70      151.35      2.19 o
  -4   4   6       14.64       15.34      0.47 o
  -3   4   6       12.70       11.44      1.71 o
  -2   4   6       98.12       99.80      1.88 o
  -1   4   6       58.54       58.92      1.38 o
   0   4   6       15.86       16.32      1.24 o
   1   4   6       46.85       42.14      1.31 o
   2   4   6       26.43       27.21      2.18 o
   3   4   6       21.95       22.19      0.91 o
   4   4   6        2.22        1.49      0.82 o
   5   4   6      316.56      325.90      5.86 o
   6   4   6       68.28       67.58      6.44 o
   7   4   6        1.47        0.15      0.97 o
   8   4   6        1.87        2.30      0.92 o
   9   4   6        1.10        1.70      1.02 o
  10   4   6        0.49        1.42      1.34 o
 -14   5   6        3.54        6.16      1.79 o
 -13   5   6        1.26        0.15      0.97 o
 -12   5   6        0.29        0.81      0.62 o
 -11   5   6        7.41        6.51      0.75 o
 -10   5   6       23.18       25.06      1.05 o
  -9   5   6        0.57        1.32      0.59 o
  -8   5   6        5.19        6.00      0.65 o
  -7   5   6       10.16       10.67      2.25 o
  -6   5   6       42.84       44.47      1.43 o
  -5   5   6       21.39       21.10      0.69 o
  -4   5   6       90.59       89.81      1.91 o
  -3   5   6        4.66        4.86      0.52 o
  -2   5   6       17.08       18.53      3.37 o
  -1   5   6       17.49       16.86      1.17 o
   0   5   6      150.34      155.41      3.07 o
   1   5   6       13.89       13.67      1.29 o
   2   5   6        2.22        0.89      0.55 o
   3   5   6       17.29       16.32      1.84 o
   4   5   6        5.81        6.30      0.80 o
   5   5   6       24.38       24.97      1.46 o
   6   5   6        7.12        8.51      0.93 o
   7   5   6        0.57        0.73      0.94 o
   8   5   6        0.22        0.84      0.92 o
   9   5   6        3.52        6.30      2.11 o
 -12   6   6        0.93        1.40      0.83 o
 -11   6   6       10.18        9.19      0.97 o
 -10   6   6       32.11       32.55      1.36 o
  -9   6   6       11.53       11.91      0.95 o
  -8   6   6        2.66        2.02      0.96 o
  -7   6   6        9.42        7.85      0.87 o
  -6   6   6        7.65        5.63      0.96 o
  -5   6   6       46.82       47.09      2.01 o
  -4   6   6       34.29       32.60      1.10 o
  -3   6   6        0.64        0.50      0.48 o
  -2   6   6       12.24       14.26      2.42 o
  -1   6   6        2.95        2.87      0.76 o
   0   6   6        1.00        0.72      0.36 o
   1   6   6        4.20        3.90      0.48 o
   2   6   6       22.99       21.11      0.82 o
   3   6   6       15.33       17.33      0.99 o
   4   6   6       31.32       31.11      1.63 o
   5   6   6       97.87      102.72      3.24 o
   6   6   6       17.32       16.97      1.09 o
   7   6   6        0.14        1.63      1.32 o
   8   6   6        0.27        2.82      1.87 o
 -11   7   6        2.49        1.57      0.94 o
 -10   7   6        8.32        9.75      1.46 o
  -9   7   6        0.88        0.71      0.90 o
  -8   7   6        8.41        7.83      1.05 o
  -7   7   6        0.83        0.35      1.33 o
  -6   7   6        6.16        7.33      1.06 o
  -5   7   6       14.99       14.64      1.43 o
  -4   7   6       10.66       10.81      1.20 o
  -3   7   6        4.35        4.71      0.75 o
  -2   7   6        0.58        0.81      0.52 o
  -1   7   6       11.21        9.55      0.53 o
   0   7   6       28.04       27.55      1.21 o
   1   7   6       13.55       14.00      1.15 o
   2   7   6        0.63        0.89      0.49 o
   3   7   6        0.07       -0.02      0.52 o
   4   7   6        3.85        4.48      0.83 o
   5   7   6        7.09        6.02      0.86 o
   6   7   6        3.56        3.51      1.42 o
   7   7   6        0.42        1.30      1.49 o
  -9   8   6        3.36        6.25      1.51 o
  -8   8   6        0.17        0.40      1.04 o
  -7   8   6        1.72        0.77      1.21 o
  -6   8   6        5.24        4.88      1.09 o
  -5   8   6        7.77        7.55      1.11 o
  -4   8   6        5.35        5.06      1.34 o
  -3   8   6        0.34        0.17      0.64 o
  -2   8   6        1.77        2.28      0.80 o
  -1   8   6        0.38        0.50      0.73 o
   0   8   6        0.09        0.22      0.63 o
   1   8   6        0.89        1.04      0.56 o
   2   8   6        1.36        2.57      0.72 o
   3   8   6        2.38        0.87      0.90 o
   4   8   6        7.90        8.15      1.27 o
  -5   9   6        1.38        2.85      1.16 o
  -4   9   6        1.66        0.04      1.05 o
  -3   9   6        2.07        2.26      0.84 o
  -2   9   6        0.81        0.35      0.77 o
  -1   9   6        1.35        1.36      0.81 o
   0   9   6        8.22        6.89      2.54 o
 -16   0   7        0.51        1.00      1.03 o
 -15   0   7        0.20        0.75      0.82 o
 -14   0   7        0.13        0.44      0.69 o
 -13   0   7        5.00        4.16      0.73 o
 -12   0   7        3.41        2.59      0.46 o
 -11   0   7        9.72        9.16      0.53 o
 -10   0   7        0.19        0.42      0.35 o
  -9   0   7        0.13        1.19      0.36 o
  -8   0   7       22.26       21.49      0.68 o
  -7   0   7       21.04       23.09      0.75 o
  -6   0   7       91.21       89.38      1.64 o
  -5   0   7      287.05      314.63      4.87 o
  -4   0   7        0.64        1.40      0.23 o
  -3   0   7      138.71      154.74      2.39 o
  -2   0   7       60.18       69.15      1.37 o
  -1   0   7      109.41       87.83      1.20 o
   0   0   7       37.96       37.36      0.78 o
   1   0   7      131.60      137.83      2.36 o
   2   0   7        1.42        1.76      0.19 o
   3   0   7       27.96       28.81      0.74 o
   4   0   7       21.09       22.65      0.83 o
   5   0   7       97.30       90.25      1.82 o
   6   0   7       53.19       52.64      1.72 o
   7   0   7       18.96       22.22      1.08 o
   8   0   7        8.22        9.58      1.02 o
   9   0   7        2.45        3.34      0.75 o
  10   0   7        2.00        2.36      0.86 o
  11   0   7        0.26       -0.25      1.09 o
 -16   1   7        2.02        1.33      0.59 o
 -15   1   7        1.45        1.47      0.63 o
 -14   1   7       12.50       11.61      1.04 o
 -13   1   7        6.32        4.08      0.64 o
 -12   1   7        3.56        3.60      0.42 o
 -11   1   7       28.16       25.45      0.60 o
 -10   1   7        3.68        2.51      0.41 o
  -9   1   7        1.02        0.94      0.23 o
  -8   1   7      163.07      159.67      2.04 o
  -7   1   7      102.09       92.84      2.90 o
  -6   1   7       39.61       36.13      0.60 o
  -5   1   7      162.09      171.31      1.86 o
  -4   1   7      379.24      414.87      4.83 o
  -3   1   7        3.39        2.78      0.14 o
  -2   1   7       11.08       13.54      0.27 o
  -1   1   7       37.83       39.97      0.75 o
   0   1   7       71.53       60.17      1.18 o
   1   1   7      287.83      295.19      4.94 o
   2   1   7       10.65        7.98      0.24 o
   3   1   7        9.17        9.04      0.28 o
   4   1   7       91.00       90.28      1.87 o
   5   1   7      149.62      142.15      2.76 o
   6   1   7       30.22       28.88      1.04 o
   7   1   7        7.62        7.69      0.60 o
   8   1   7        0.27        0.92      0.67 o
   9   1   7        0.05       -0.53      0.58 o
  10   1   7        6.69        7.41      0.87 o
  11   1   7        0.21        3.85      1.86 o
 -16   2   7        1.21        0.21      0.82 o
 -15   2   7        2.65        3.33      0.53 o
 -14   2   7        2.30        2.37      0.65 o
 -13   2   7        5.03        5.32      0.56 o
 -12   2   7       11.29       10.55      0.79 o
 -11   2   7       17.56       16.58      0.55 o
 -10   2   7       11.15       10.59      0.40 o
  -9   2   7       31.14       29.25      0.65 o
  -8   2   7       22.23       22.63      0.47 o
  -7   2   7       30.78       28.66      0.55 o
  -6   2   7        2.34        1.45      0.21 o
  -5   2   7      114.05      118.75      2.04 o
  -4   2   7       51.15       52.58      1.25 o
  -3   2   7       10.28        9.49      0.66 o
  -2   2   7       74.78       77.56      1.33 o
  -1   2   7        4.62        5.16      0.26 o
   0   2   7       50.24       48.06      0.80 o
   1   2   7       18.70       17.35      0.53 o
   2   2   7       73.49       71.88      1.21 o
   3   2   7      101.57       94.12      1.77 o
   4   2   7       15.03       16.48      0.74 o
   5   2   7      183.15      174.43      3.40 o
   6   2   7       18.77       18.58      0.74 o
   7   2   7        4.51        4.90      0.60 o
   8   2   7        5.68        7.02      0.62 o
   9   2   7        0.28        0.70      0.69 o
  10   2   7        3.16        5.59      1.88 o
 -15   3   7        3.64        4.19      1.25 o
 -14   3   7        3.29        2.10      0.67 o
 -13   3   7        0.12       -1.03      0.69 o
 -12   3   7        0.99        1.56      0.55 o
 -11   3   7        4.79        5.01      0.61 o
 -10   3   7       14.04       13.41      1.44 o
  -9   3   7        4.24        4.22      0.45 o
  -8   3   7       37.66       37.71      2.42 o
  -7   3   7       44.36       42.59      1.10 o
  -6   3   7       53.89       52.91      0.96 o
  -5   3   7       18.05       17.54      0.54 o
  -4   3   7      334.98      344.06      7.84 o
  -3   3   7      102.53       98.77      1.40 o
  -2   3   7      184.33      185.40      2.73 o
  -1   3   7      134.32      130.27      1.98 o
   0   3   7      105.48      111.41      2.45 o
   1   3   7       40.58       37.98      0.90 o
   2   3   7       66.20       63.74      3.59 o
   3   3   7       46.29       45.57      2.42 o
   4   3   7        7.06        6.80      0.64 o
   5   3   7      112.36      109.09      2.41 o
   6   3   7        8.11        7.20      0.76 o
   7   3   7        3.27        2.99      0.71 o
   8   3   7        2.08        2.55      0.86 o
   9   3   7        4.35        5.37      2.29 o
  10   3   7        8.76       16.44      2.37 o
 -15   4   7        3.49        4.42      1.44 o
 -14   4   7        1.63        2.69      0.80 o
 -13   4   7        0.27        0.42      0.71 o
 -12   4   7        6.36        6.13      0.68 o
 -11   4   7        4.61        2.76      0.54 o
 -10   4   7       10.08       10.10      1.28 o
  -9   4   7       12.39       12.69      0.60 o
  -8   4   7        0.05       -0.03      0.41 o
  -7   4   7       10.23       11.09      1.31 o
  -6   4   7       31.24       28.84      0.96 o
  -5   4   7       91.00       90.55      1.61 o
  -4   4   7        5.74        4.94      0.44 o
  -3   4   7       16.45       17.84      0.78 o
  -2   4   7       19.27       19.23      1.06 o
  -1   4   7       36.62       35.99      0.98 o
   0   4   7       40.47       36.68      0.95 o
   1   4   7       17.36       19.11      0.91 o
   2   4   7       43.54       41.76      1.20 o
   3   4   7        5.82        5.04      1.33 o
   4   4   7        1.24        1.23      0.65 o
   5   4   7       85.00       87.23      2.73 o
   6   4   7        2.84        2.57      0.85 o
   7   4   7        0.48        0.75      0.90 o
   8   4   7        3.83        7.75      2.06 o
   9   4   7        1.20        2.55      1.82 o
 -14   5   7        1.25        0.73      1.13 o
 -13   5   7        0.01        0.71      0.85 o
 -12   5   7        0.83        0.48      0.71 o
 -11   5   7        5.38        7.13      1.05 o
 -10   5   7       13.95       13.38      0.94 o
  -9   5   7        4.01        3.72      0.65 o
  -8   5   7        7.14        5.89      0.73 o
  -7   5   7       11.03        8.81      1.84 o
  -6   5   7       14.59       14.58      3.11 o
  -5   5   7        4.46        3.98      1.04 o
  -4   5   7       14.56       15.46      0.68 o
  -3   5   7       31.21       30.41      1.74 o
  -2   5   7       27.29       27.08      0.98 o
  -1   5   7       31.62       29.30      0.87 o
   0   5   7       20.63       20.34      2.02 o
   1   5   7        3.85        3.05      0.38 o
   2   5   7        1.31        1.26      0.57 o
   3   5   7       29.75       32.03      1.45 o
   4   5   7       10.75       10.48      1.07 o
   5   5   7       31.65       35.92      1.81 o
   6   5   7        0.33        1.34      1.35 o
   7   5   7        2.62        1.70      1.44 o
   8   5   7        1.10        2.19      2.36 o
 -13   6   7        0.38        5.48      1.80 o
 -12   6   7        0.84        0.92      0.94 o
 -11   6   7        0.43        0.52      0.79 o
 -10   6   7        1.69        3.81      1.14 o
  -9   6   7        3.77        4.10      0.82 o
  -8   6   7        2.59        2.36      0.63 o
  -7   6   7        6.61        7.45      1.02 o
  -6   6   7        3.94        4.98      1.00 o
  -5   6   7       45.12       42.26      1.66 o
  -4   6   7        4.84        4.18      0.56 o
  -3   6   7        8.19        7.83      0.74 o
  -2   6   7        1.71        1.72      0.39 o
  -1   6   7       42.94       39.87      1.07 o
   0   6   7        2.31        2.69      1.20 o
   1   6   7        1.59        1.42      0.54 o
   2   6   7        0.15        0.28      0.55 o
   3   6   7        0.93        1.33      0.54 o
   4   6   7        0.99        0.44      1.38 o
   5   6   7       20.23       20.53      2.40 o
   6   6   7        4.77        6.07      2.12 o
   7   6   7        0.65        7.30      3.06 o
 -11   7   7        4.89        3.74      0.99 o
 -10   7   7        3.42        2.82      0.92 o
  -9   7   7        0.89        0.98      0.80 o
  -8   7   7        3.73        3.26      1.07 o
  -7   7   7        0.20       -0.46      1.15 o
  -6   7   7        4.74        4.48      0.89 o
  -5   7   7        8.60        9.35      1.23 o
  -4   7   7       16.89       20.11      1.44 o
  -3   7   7        0.64        1.21      0.44 o
  -2   7   7        9.70        9.47      0.62 o
  -1   7   7        1.35        1.03      0.52 o
   0   7   7        9.60        8.57      0.67 o
   1   7   7        6.85        6.09      1.12 o
   2   7   7        3.45        4.34      0.75 o
   3   7   7        2.61        1.80      1.57 o
   4   7   7        3.09        3.16      1.07 o
   5   7   7        6.54        5.15      3.99 o
   6   7   7        0.18       -0.12      1.77 o
  -8   8   7        1.03        4.75      2.61 o
  -7   8   7        0.25        1.79      1.40 o
  -6   8   7        1.54        4.82      1.67 o
  -5   8   7        6.76        8.91      1.39 o
  -4   8   7        0.69        1.38      0.82 o
  -3   8   7        3.81        4.36      0.84 o
  -2   8   7        0.85        1.63      0.82 o
  -1   8   7        1.25        0.89      0.55 o
   0   8   7        1.83        2.95      1.02 o
   1   8   7        2.00        3.59      0.97 o
   2   8   7        0.29        0.54      1.04 o
   3   8   7        1.52        0.75      0.89 o
 -16   0   8        0.01       -0.35      1.25 o
 -15   0   8        5.26        5.04      1.05 o
 -14   0   8        0.05        0.10      0.82 o
 -13   0   8       12.01       12.95      0.72 o
 -12   0   8        0.50       -0.25      0.48 o
 -11   0   8       29.86       30.65      0.96 o
 -10   0   8       27.95       23.84      0.80 o
  -9   0   8      104.78      105.15      2.06 o
  -8   0   8        0.61        0.08      0.48 o
  -7   0   8       29.08       26.26      0.98 o
  -6   0   8        1.25        0.75      0.27 o
  -5   0   8       16.53       12.68      0.39 o
  -4   0   8      106.54      106.28      2.26 o
  -3   0   8        5.34        6.74      0.26 o
  -2   0   8      125.04      117.29      2.67 o
  -1   0   8       55.80       53.97      1.21 o
   0   0   8        0.00        0.08      0.14 o
   1   0   8       34.85       35.10      0.81 o
   2   0   8      278.07      270.86      4.51 o
   3   0   8       99.74       98.23      2.27 o
   4   0   8      154.60      152.25      3.38 o
   5   0   8        5.45        3.46      0.83 o
   6   0   8        5.84        5.42      1.15 o
   7   0   8       10.72       11.11      1.13 o
   8   0   8        2.53        2.92      0.94 o
   9   0   8        0.92        0.92      1.68 o
  10   0   8        0.11       -0.77      1.21 o
 -16   1   8        3.30        2.04      0.67 o
 -15   1   8        8.89        7.39      0.76 o
 -14   1   8        1.86        1.33      0.52 o
 -13   1   8        4.26        4.72      0.58 o
 -12   1   8        4.86        4.79      0.37 o
 -11   1   8       10.63        9.23      0.50 o
 -10   1   8        1.55        1.54      0.30 o
  -9   1   8        7.84        5.94      0.34 o
  -8   1   8       49.42       47.34      0.96 o
  -7   1   8        8.90        8.48      1.03 o
  -6   1   8      431.76      437.26      4.98 o
  -5   1   8       66.33       65.09      0.91 o
  -4   1   8       96.36       96.40      1.74 o
  -3   1   8        4.73        4.46      0.54 o
  -2   1   8       39.55       38.74      0.62 o
  -1   1   8       80.98       82.82      1.06 o
   0   1   8       44.77       48.18      0.96 o
   1   1   8       65.96       65.04      1.40 o
   2   1   8        0.65        0.22      0.16 o
   3   1   8      218.16      211.74      3.33 o
   4   1   8        1.42        0.88      0.40 o
   5   1   8       16.39       15.56      2.57 o
   6   1   8        6.68        7.82      0.58 o
   7   1   8        3.24        3.40      0.61 o
   8   1   8        2.34        2.92      1.78 o
   9   1   8        3.06        2.12      0.76 o
  10   1   8        0.19        0.12      1.10 o
 -16   2   8        0.07       -0.08      0.63 o
 -15   2   8        2.23        1.05      0.90 o
 -14   2   8        1.38        1.68      0.51 o
 -13   2   8        3.47        2.55      0.50 o
 -12   2   8        4.84        4.52      0.52 o
 -11   2   8       13.79       15.40      0.61 o
 -10   2   8       29.61       27.36      0.69 o
  -9   2   8        4.22        4.15      0.44 o
  -8   2   8       26.29       23.66      0.98 o
  -7   2   8       83.65       83.22      1.47 o
  -6   2   8       47.83       43.44      0.88 o
  -5   2   8       34.41       34.03      0.61 o
  -4   2   8       54.63       55.50      1.76 o
  -3   2   8      166.54      160.91      2.17 o
  -2   2   8        7.88        7.34      0.30 o
  -1   2   8       68.24       69.84      1.26 o
   0   2   8       13.19       14.09      0.37 o
   1   2   8       15.13       14.12      0.62 o
   2   2   8       79.86       74.81      1.42 o
   3   2   8        6.52        7.18      0.55 o
   4   2   8       31.63       29.70      1.07 o
   5   2   8       15.77       15.14      0.82 o
   6   2   8        1.39        2.07      0.74 o
   7   2   8        1.74        3.05      1.85 o
   8   2   8        0.03        2.30      1.11 o
   9   2   8        1.68        4.14      1.88 o
  10   2   8        0.92        2.59      1.60 o
 -15   3   8        3.56        4.53      0.96 o
 -14   3   8        0.71        0.78      1.10 o
 -13   3   8        0.50        0.43      0.58 o
 -12   3   8        4.10        4.16      0.70 o
 -11   3   8       11.71       11.12      1.13 o
 -10   3   8        7.11        8.41      0.61 o
  -9   3   8       10.45        9.30      0.58 o
  -8   3   8      118.62      116.68      2.06 o
  -7   3   8       30.04       26.96      0.99 o
  -6   3   8       63.52       64.26      1.50 o
  -5   3   8        7.73        6.41      0.43 o
  -4   3   8       70.45       71.76      1.60 o
  -3   3   8       11.65       11.67      0.63 o
  -2   3   8       45.37       43.23      1.28 o
  -1   3   8       49.25       47.34      0.78 o
   0   3   8       35.42       32.85      1.21 o
   1   3   8       71.30       70.29      2.89 o
   2   3   8        6.21        5.16      0.45 o
   3   3   8      146.14      139.33      2.91 o
   4   3   8       45.68       39.80      1.38 o
   5   3   8       14.59       12.75      1.57 o
   6   3   8        0.01       -2.26      1.69 o
   7   3   8        4.59        5.96      1.76 o
   8   3   8        0.16        1.63      1.42 o
   9   3   8        1.16       -0.42      2.14 o
 -15   4   8        0.76        1.63      1.19 o
 -14   4   8        2.99        2.92      0.74 o
 -13   4   8        1.22        0.73      0.62 o
 -12   4   8        5.25        6.43      0.94 o
 -11   4   8       15.67       16.26      0.85 o
 -10   4   8        6.77        7.02      0.65 o
  -9   4   8       17.84       16.41      0.77 o
  -8   4   8        9.79        8.73      0.56 o
  -7   4   8       20.97       19.88      0.72 o
  -6   4   8       35.23       34.85      0.90 o
  -5   4   8       24.49       22.72      1.01 o
  -4   4   8       28.40       28.59      0.85 o
  -3   4   8      188.13      189.10      2.68 o
  -2   4   8       40.99       43.29      0.85 o
  -1   4   8       25.31       24.75      1.70 o
   0   4   8       24.17       21.84      0.76 o
   1   4   8        7.07        6.48      0.55 o
   2   4   8       28.40       26.69      1.09 o
   3   4   8        6.96        8.01      0.60 o
   4   4   8        6.10        4.36      1.20 o
   5   4   8        8.57        5.65      1.22 o
   6   4   8        4.06        1.63      1.50 o
   7   4   8        2.02        2.57      1.44 o
   8   4   8        0.61       -1.59      2.34 o
 -14   5   8        0.28        1.38      0.90 o
 -13   5   8        0.12        0.21      0.98 o
 -12   5   8        1.98        4.42      2.17 o
 -11   5   8        1.77        2.88      0.84 o
 -10   5   8        0.03        0.96      0.69 o
  -9   5   8       21.90       21.92      1.07 o
  -8   5   8       11.45       10.98      0.85 o
  -7   5   8       44.78       42.26      1.43 o
  -6   5   8       25.30       23.81      1.26 o
  -5   5   8        8.98        9.19      0.64 o
  -4   5   8       19.75       20.53      0.83 o
  -3   5   8       71.10       71.50      2.97 o
  -2   5   8        3.61        4.08      0.86 o
  -1   5   8       56.07       56.59      1.48 o
   0   5   8        4.59        4.44      0.96 o
   1   5   8       10.38       10.68      3.44 o
   2   5   8        2.29        3.90      1.53 o
   3   5   8        9.62        7.37      1.22 o
   4   5   8        9.90        7.88      1.85 o
   5   5   8        1.50        1.67      1.82 o
   6   5   8        1.33        0.60      1.54 o
   7   5   8        1.11       -0.21      1.90 o
   8   5   8        0.45        0.06      2.46 o
 -12   6   8        1.76        2.09      0.87 o
 -11   6   8       10.26       13.18      1.06 o
 -10   6   8        3.14        3.90      0.94 o
  -9   6   8        0.76        0.10      0.90 o
  -8   6   8        5.31        8.48      1.09 o
  -7   6   8        3.35        4.33      1.05 o
  -6   6   8       13.72       12.39      1.06 o
  -5   6   8        4.47        3.85      0.66 o
  -4   6   8        7.29        6.70      0.71 o
  -3   6   8       19.33       18.27      0.74 o
  -2   6   8       18.77       17.99      1.33 o
  -1   6   8       11.61       12.59      2.41 o
   0   6   8        1.18        0.81      0.76 o
   1   6   8        1.59        1.10      0.79 o
   2   6   8        3.66        3.71      1.52 o
   3   6   8        1.18        0.30      0.75 o
   4   6   8        1.94        1.81      0.84 o
   5   6   8        0.81        3.53      1.77 o
   6   6   8        1.54        0.94      1.69 o
 -11   7   8        0.05        0.10      1.20 o
 -10   7   8        0.50        1.50      1.04 o
  -9   7   8        7.24        8.80      1.14 o
  -8   7   8        0.47        0.25      1.09 o
  -7   7   8        3.22        4.92      1.07 o
  -6   7   8        6.18        6.63      1.01 o
  -5   7   8        4.41        6.93      1.03 o
  -4   7   8        4.24        3.95      0.67 o
  -3   7   8       13.47       11.48      0.80 o
  -2   7   8        2.10        3.44      0.99 o
  -1   7   8        4.18        4.26      0.66 o
   0   7   8        2.15        1.53      0.65 o
   1   7   8        0.07        0.15      0.67 o
   2   7   8        0.58        1.55      1.28 o
   3   7   8        4.09        8.62      1.45 o
   4   7   8        0.18        0.65      1.33 o
  -8   8   8        0.96        0.54      1.27 o
  -7   8   8        2.17        4.21      1.41 o
  -6   8   8        4.13        6.53      1.82 o
  -5   8   8        1.10        2.53      1.59 o
  -4   8   8        1.11        0.52      1.17 o
  -3   8   8        6.29        7.37      1.32 o
  -2   8   8        1.49        4.94      2.23 o
  -1   8   8        1.84        1.25      0.82 o
   0   8   8        0.56        0.16      0.54 o
   1   8   8        0.09        1.37      0.95 o
   2   8   8        1.02        0.43      0.87 o
 -16   0   9        0.54        1.42      0.98 o
 -15   0   9        0.63        1.78      0.99 o
 -14   0   9        7.81        7.70      1.14 o
 -13   0   9        0.00        0.42      0.48 o
 -12   0   9       10.27       11.38      0.74 o
 -11   0   9        0.03        0.67      0.50 o
 -10   0   9       10.47        7.93      0.59 o
  -9   0   9       39.12       37.08      1.17 o
  -8   0   9      282.21      296.42      5.82 o
  -7   0   9       58.53       59.69      1.41 o
  -6   0   9      812.23      818.49     13.60 o
  -5   0   9      211.75      190.36      3.15 o
  -4   0   9      135.46      129.37      2.70 o
  -3   0   9      165.37      152.92      3.62 o
  -2   0   9       38.51       38.83      1.25 o
  -1   0   9        0.17        0.96      0.38 o
   0   0   9        6.60        7.18      0.22 o
   1   0   9       60.74       61.54      1.79 o
   2   0   9        1.93        1.42      0.52 o
   3   0   9       40.37       40.61      1.28 o
   4   0   9        1.87        2.40      0.88 o
   5   0   9        0.26        0.67      1.00 o
   6   0   9       12.86       16.22      1.91 o
   7   0   9        1.84        1.48      0.98 o
   8   0   9        1.62       -0.17      0.98 o
   9   0   9        0.61        2.05      1.69 o
 -16   1   9        6.50        7.73      1.89 o
 -15   1   9       15.37       16.33      0.94 o
 -14   1   9        3.07        2.50      0.50 o
 -13   1   9        4.41        5.46      1.74 o
 -12   1   9        4.00        3.87      0.50 o
 -11   1   9       27.95       23.80      0.61 o
 -10   1   9        5.39        3.58      0.33 o
  -9   1   9      341.78      333.95      4.35 o
  -8   1   9      100.86      106.15      2.40 o
  -7   1   9      136.57      124.94      2.02 o
  -6   1   9        5.68        4.72      0.22 o
  -5   1   9       35.03       33.10      0.66 o
  -4   1   9        0.13        0.13      0.22 o
  -3   1   9       86.39       85.02      1.73 o
  -2   1   9       22.36       23.35      0.53 o
  -1   1   9       19.17       20.03      0.83 o
   0   1   9      301.32      281.81      3.44 o
   1   1   9      247.25      262.81      6.55 o
   2   1   9        6.97        7.24      0.79 o
   3   1   9        0.37        0.75      0.88 o
   4   1   9       13.92       13.60      0.63 o
   5   1   9       10.91       10.39      1.34 o
   6   1   9        0.95        1.57      0.88 o
   7   1   9       16.23       16.54      1.10 o
   8   1   9        0.04        0.89      0.83 o
   9   1   9        6.05       11.11      1.83 o
 -16   2   9        0.87        1.28      0.49 o
 -15   2   9        0.16       -0.67      0.70 o
 -14   2   9        1.74        1.94      0.48 o
 -13   2   9        0.63        0.65      0.45 o
 -12   2   9        1.05        0.63      0.42 o
 -11   2   9       15.85       13.16      0.57 o
 -10   2   9       30.34       29.71      0.74 o
  -9   2   9        7.80        7.11      0.52 o
  -8   2   9       63.04       62.77      1.13 o
  -7   2   9       34.18       33.16      0.96 o
  -6   2   9      222.56      212.36      3.52 o
  -5   2   9      306.47      294.24      4.27 o
  -4   2   9      366.95      363.72      5.24 o
  -3   2   9       38.23       37.81      0.73 o
  -2   2   9       27.03       26.99      0.58 o
  -1   2   9       38.56       38.50      0.99 o
   0   2   9       51.33       50.87      1.04 o
   1   2   9       40.85       38.86      1.21 o
   2   2   9       81.99       75.75      2.02 o
   3   2   9       15.53       14.92      1.34 o
   4   2   9       12.48       14.02      1.54 o
   5   2   9        7.04       10.09      1.31 o
   6   2   9        1.96        2.65      1.52 o
   7   2   9        1.56        2.57      1.61 o
   8   2   9        0.30       -1.32      1.20 o
   9   2   9        0.75        1.36      1.94 o
 -15   3   9        6.25        4.78      0.86 o
 -14   3   9        0.36        0.64      0.68 o
 -13   3   9        3.19        3.59      0.62 o
 -12   3   9        4.10        3.01      0.58 o
 -11   3   9        1.91        1.54      0.61 o
 -10   3   9       18.32       15.87      0.65 o
  -9   3   9      232.06      236.95      3.77 o
  -8   3   9        4.20        4.49      0.78 o
  -7   3   9      166.45      168.01      3.11 o
  -6   3   9       27.35       30.53      0.92 o
  -5   3   9      149.37      155.20      2.72 o
  -4   3   9        6.55        6.04      0.34 o
  -3   3   9      162.97      161.48      2.02 o
  -2   3   9       10.11        9.50      0.45 o
  -1   3   9       19.49       19.22      1.42 o
   0   3   9      156.01      153.15      2.58 o
   1   3   9        0.51        0.09      0.49 o
   2   3   9        1.79        2.22      0.98 o
   3   3   9        8.52        8.48      1.38 o
   4   3   9       10.51       10.48      1.51 o
   5   3   9       17.48       15.14      1.74 o
   6   3   9        2.07        6.48      1.77 o
   7   3   9        2.17        0.60      1.85 o
   8   3   9        1.44        2.55      1.68 o
 -14   4   9        0.17        1.31      0.77 o
 -13   4   9        2.92        5.40      2.13 o
 -12   4   9        7.19        6.67      1.23 o
 -11   4   9        9.68        9.33      0.73 o
 -10   4   9       18.19       19.88      1.18 o
  -9   4   9        1.41        1.53      1.05 o
  -8   4   9       16.92       17.35      0.81 o
  -7   4   9        1.95        1.54      0.66 o
  -6   4   9       52.41       50.64      1.15 o
  -5   4   9      234.27      229.01      3.81 o
  -4   4   9      201.23      201.78      8.61 o
  -3   4   9       13.95       13.72      0.48 o
  -2   4   9       52.13       52.16      1.14 o
  -1   4   9       18.14       17.09      1.65 o
   0   4   9       40.27       39.36      4.21 o
   1   4   9        0.43        0.87      0.67 o
   2   4   9       56.34       54.85      2.71 o
   3   4   9        9.25       11.66      1.44 o
   4   4   9        9.47       11.94      1.52 o
   5   4   9        1.96        1.79      1.48 o
   6   4   9        1.52        4.35      1.53 o
   7   4   9        3.71        3.51      1.71 o
   8   4   9        0.94        6.07      2.91 o
 -13   5   9        5.20        6.55      0.91 o
 -12   5   9        1.09        2.85      1.31 o
 -11   5   9        3.69        5.59      1.04 o
 -10   5   9       11.66       11.80      0.85 o
  -9   5   9       49.53       50.41      1.63 o
  -8   5   9        5.22        6.18      0.66 o
  -7   5   9       17.19       16.93      0.76 o
  -6   5   9        6.83        7.87      0.81 o
  -5   5   9       22.26       22.91      0.96 o
  -4   5   9        2.54        3.10      0.55 o
  -3   5   9       10.06        8.81      0.80 o
  -2   5   9        5.70        7.03      2.30 o
  -1   5   9       14.74       14.27      0.85 o
   0   5   9       43.37       43.57      1.94 o
   1   5   9        0.02        1.19      2.17 o
   2   5   9        0.61        2.10      1.56 o
   3   5   9       12.73       13.04      1.23 o
   4   5   9        6.87        6.12      1.79 o
   5   5   9        0.98        1.92      1.65 o
   6   5   9        0.91        1.76      1.61 o
   7   5   9        2.40        2.85      1.67 o
 -12   6   9        1.60        1.30      0.92 o
 -11   6   9        2.66        2.92      0.95 o
 -10   6   9        1.29        0.56      0.84 o
  -9   6   9        0.03        0.52      0.94 o
  -8   6   9        5.94        6.12      0.86 o
  -7   6   9        0.86        1.07      0.84 o
  -6   6   9       27.04       25.06      1.47 o
  -5   6   9       71.03       66.29      2.38 o
  -4   6   9       27.76       24.33      0.95 o
  -3   6   9        1.08        1.45      0.71 o
  -2   6   9        6.58        6.40      0.60 o
  -1   6   9        3.19        3.58      0.71 o
   0   6   9        1.62        0.92      0.98 o
   1   6   9        0.01        0.79      0.86 o
   2   6   9        8.46        8.59      1.32 o
   3   6   9        0.94        0.72      1.09 o
   4   6   9        0.67       -0.37      1.14 o
   5   6   9        0.86        3.05      1.57 o
 -10   7   9        2.96        3.03      1.53 o
  -9   7   9       16.11       15.49      1.19 o
  -8   7   9        1.07        0.94      0.86 o
  -7   7   9        8.15        8.64      1.37 o
  -6   7   9        0.60        1.79      1.25 o
  -5   7   9        6.72        6.93      0.99 o
  -4   7   9        0.57        1.65      0.92 o
  -3   7   9        1.49        1.97      0.90 o
  -2   7   9        2.21        1.97      0.59 o
  -1   7   9        3.47        3.51      1.02 o
   0   7   9        8.20        6.99      0.69 o
   1   7   9        0.91        0.53      0.63 o
   2   7   9        1.52       -0.50      1.15 o
   3   7   9        3.52        5.00      1.41 o
  -7   8   9        0.74        0.89      1.76 o
  -6   8   9        8.19        9.44      1.68 o
  -5   8   9       20.77       21.03      1.93 o
  -4   8   9       15.69       16.15      1.40 o
  -3   8   9        2.89        3.20      1.04 o
  -2   8   9        2.97        2.02      1.55 o
  -1   8   9        1.10        0.69      0.92 o
   0   8   9        1.01        0.32      0.72 o
 -16   0  10        7.42        8.45      1.22 o
 -15   0  10       10.52       10.27      2.14 o
 -14   0  10        0.24        0.60      0.94 o
 -13   0  10        6.25        8.43      0.85 o
 -12   0  10       13.22       13.11      0.83 o
 -11   0  10       32.44       30.60      1.01 o
 -10   0  10       59.60       58.01      1.53 o
  -9   0  10       22.20       23.04      0.92 o
  -8   0  10        0.07        0.69      0.59 o
  -7   0  10       69.37       67.49      1.73 o
  -6   0  10        0.05        0.15      0.36 o
  -5   0  10      421.61      409.60      7.22 o
  -4   0  10      292.15      301.63      6.35 o
  -3   0  10        6.37        6.25      0.57 o
  -2   0  10        2.37        3.21      0.54 o
  -1   0  10      300.22      297.68      6.47 o
   0   0  10       60.78       67.12      1.65 o
   1   0  10       21.71       17.73      0.81 o
   2   0  10       10.78       10.72      0.69 o
   3   0  10        0.17        1.34      1.03 o
   4   0  10        3.15        3.62      1.06 o
   5   0  10       20.40       27.69      2.36 o
   6   0  10        0.40        0.33      1.12 o
   7   0  10        0.84        0.65      1.34 o
   8   0  10        8.66       15.46      3.16 o
 -16   1  10        1.00        0.37      0.66 o
 -15   1  10        9.25       12.70      1.61 o
 -14   1  10        0.68        0.84      0.80 o
 -13   1  10        1.30        1.43      0.83 o
 -12   1  10        1.80        2.90      0.55 o
 -11   1  10        5.80        7.52      0.43 o
 -10   1  10       13.14       10.90      0.49 o
  -9   1  10      263.57      249.23      3.87 o
  -8   1  10       63.21       59.75      1.22 o
  -7   1  10       32.47       33.45      1.16 o
  -6   1  10       41.97       37.20      0.89 o
  -5   1  10        3.77        3.41      0.34 o
  -4   1  10      108.84      112.80      1.85 o
  -3   1  10       68.34       62.93      1.03 o
  -2   1  10       22.16       21.23      0.47 o
  -1   1  10       30.07       28.79      1.16 o
   0   1  10       52.58       39.78      2.09 o
   1   1  10       41.90       36.54      1.03 o
   2   1  10        6.93        5.63      0.61 o
   3   1  10        3.38        3.20      0.47 o
   4   1  10        5.10        7.15      2.86 o
   5   1  10        2.39        4.54      2.13 o
   6   1  10       32.16       44.49      1.89 o
   7   1  10        4.00        3.64      1.52 o
   8   1  10       11.53       14.64      3.05 o
 -15   2  10        8.79        8.31      0.73 o
 -14   2  10        1.25        2.66      0.64 o
 -13   2  10        3.83        5.25      0.58 o
 -12   2  10        4.74        6.34      0.83 o
 -11   2  10       46.58       46.40      1.09 o
 -10   2  10       36.14       36.03      0.88 o
  -9   2  10       39.71       38.33      1.48 o
  -8   2  10       13.44       12.86      1.05 o
  -7   2  10       78.45       78.81      1.67 o
  -6   2  10       26.51       24.55      0.79 o
  -5   2  10      589.63      599.76      9.23 o
  -4   2  10      199.75      194.66      3.02 o
  -3   2  10        1.85        1.51      0.62 o
  -2   2  10       20.52       21.57      0.57 o
  -1   2  10       67.46       68.35      1.13 o
   0   2  10       10.28       10.92      0.45 o
   1   2  10       55.66       51.79      1.19 o
   2   2  10       10.26        8.35      1.16 o
   3   2  10        5.81        4.05      1.03 o
   4   2  10        0.68        0.38      1.44 o
   5   2  10        3.87        6.81      1.55 o
   6   2  10        2.05        2.01      1.19 o
   7   2  10        0.42        0.89      1.17 o
   8   2  10        4.53        8.43      2.52 o
 -15   3  10       11.95       10.33      0.90 o
 -14   3  10        7.11        6.77      0.82 o
 -13   3  10        1.69        2.48      0.72 o
 -12   3  10        1.13        0.40      1.41 o
 -11   3  10        3.50        4.35      1.97 o
 -10   3  10       60.81       60.39      1.45 o
  -9   3  10       49.12       41.02      1.11 o
  -8   3  10        2.65        2.54      0.55 o
  -7   3  10       27.40       27.80      0.98 o
  -6   3  10       35.44       37.05      1.04 o
  -5   3  10       31.88       31.79      1.05 o
  -4   3  10      192.39      201.50      2.93 o
  -3   3  10        8.34        7.76      0.76 o
  -2   3  10      197.74      196.26      3.23 o
  -1   3  10       68.15       72.25      1.99 o
   0   3  10       85.47       78.26      1.98 o
   1   3  10        1.00        1.03      0.55 o
   2   3  10        7.09       11.17      1.44 o
   3   3  10        8.42        9.49      1.89 o
   4   3  10       24.12       35.21      2.60 o
   5   3  10        0.82        1.19      1.15 o
   6   3  10       11.50       10.30      1.73 o
   7   3  10       11.88       18.51      2.91 o
 -14   4  10        0.84        1.51      0.93 o
 -13   4  10        0.22        0.61      0.83 o
 -12   4  10        0.93        1.50      1.29 o
 -11   4  10       12.43       12.63      0.93 o
 -10   4  10        5.42        6.91      0.67 o
  -9   4  10        9.19        8.90      0.71 o
  -8   4  10       23.00       21.33      1.82 o
  -7   4  10        4.89        4.33      0.47 o
  -6   4  10       43.47       41.97      1.33 o
  -5   4  10      274.84      291.27      4.90 o
  -4   4  10      129.28      134.69      3.03 o
  -3   4  10       35.90       36.75      0.96 o
  -2   4  10       14.38       16.54      0.64 o
  -1   4  10       25.70       25.15      0.75 o
   0   4  10       13.71       12.27      0.85 o
   1   4  10        4.88        4.63      0.78 o
   2   4  10        9.84       10.05      1.92 o
   3   4  10        0.88        0.94      1.12 o
   4   4  10        1.45        3.20      1.41 o
   5   4  10        0.81        0.92      1.40 o
   6   4  10        1.43        1.88      1.40 o
 -13   5  10        0.20       -0.84      1.00 o
 -12   5  10        0.68       -0.04      0.21 o
 -11   5  10        2.63        3.86      0.71 o
 -10   5  10       14.87       15.57      1.87 o
  -9   5  10       17.65       18.02      1.83 o
  -8   5  10        1.39        1.59      0.58 o
  -7   5  10       11.89       13.59      0.81 o
  -6   5  10        7.70        7.60      0.79 o
  -5   5  10       16.94       13.33      0.92 o
  -4   5  10       44.31       47.02      1.69 o
  -3   5  10        3.68        4.08      0.64 o
  -2   5  10       60.49       61.23      3.43 o
  -1   5  10        6.02        5.91      1.40 o
   0   5  10       14.34       15.36      1.36 o
   1   5  10        1.21        1.13      0.87 o
   2   5  10        0.73        0.96      0.91 o
   3   5  10        2.41        4.77      1.99 o
   4   5  10        2.96        1.88      1.32 o
   5   5  10        1.00        1.94      1.41 o
 -11   6  10        1.20        1.00      1.03 o
 -10   6  10        0.84        0.48      0.92 o
  -9   6  10        1.02        1.05      0.92 o
  -8   6  10        7.00        7.60      1.03 o
  -7   6  10        0.12       -0.06      0.76 o
  -6   6  10       15.31       16.82      1.31 o
  -5   6  10       74.63       70.37      2.61 o
  -4   6  10       83.39       86.04      2.37 o
  -3   6  10       36.45       37.49      1.78 o
  -2   6  10        0.74        0.85      0.95 o
  -1   6  10       17.70       18.80      2.48 o
   0   6  10        1.13       -1.48      1.03 o
   1   6  10        1.72        0.70      1.64 o
   2   6  10        6.72        7.46      1.24 o
   3   6  10        4.04        4.12      1.24 o
   4   6  10        0.22       -0.31      1.33 o
  -9   7  10       12.83       11.69      1.28 o
  -8   7  10        0.24        1.17      0.94 o
  -7   7  10        6.59        8.14      1.30 o
  -6   7  10        0.68        1.09      1.11 o
  -5   7  10        2.80        5.78      1.54 o
  -4   7  10       16.51       16.82      1.39 o
  -3   7  10        2.73        3.62      1.34 o
  -2   7  10       11.88        9.15      0.90 o
  -1   7  10        2.20        2.20      1.24 o
   0   7  10       13.02       11.47      1.66 o
   1   7  10        2.57        2.82      1.51 o
   2   7  10        0.50        4.57      1.81 o
 -15   0  11        4.88        6.35      1.77 o
 -14   0  11        0.03       -1.23      0.82 o
 -13   0  11        6.69        6.93      0.70 o
 -12   0  11        0.17        1.27      0.75 o
 -11   0  11       44.33       44.18      1.28 o
 -10   0  11        4.64        4.14      0.69 o
  -9   0  11        8.31        7.40      0.70 o
  -8   0  11        2.43        2.85      0.60 o
  -7   0  11       40.26       43.10      1.26 o
  -6   0  11       46.84       45.16      1.29 o
  -5   0  11      416.73      435.92     11.84 o
  -4   0  11       87.99       80.54      2.95 o
  -3   0  11       30.60       25.52      1.06 o
  -2   0  11        4.75        5.46      0.58 o
  -1   0  11       35.99       34.78      1.29 o
   0   0  11        8.66        6.35      0.69 o
   1   0  11       43.06       36.86      1.17 o
   2   0  11       17.22       14.96      1.41 o
   3   0  11        2.29        3.24      1.45 o
   4   0  11        2.43        3.97      1.19 o
   5   0  11        0.08       -1.27      1.25 o
   6   0  11       10.41       11.23      1.68 o
   7   0  11        4.88        5.87      1.48 o
 -15   1  11        3.57        4.91      0.76 o
 -14   1  11        3.04        3.21      0.62 o
 -13   1  11        0.44        0.65      0.45 o
 -12   1  11        0.20        0.22      0.43 o
 -11   1  11        2.48        3.08      0.36 o
 -10   1  11       18.65       13.85      0.56 o
  -9   1  11        4.35        4.26      0.38 o
  -8   1  11       14.51       14.19      0.53 o
  -7   1  11       16.20       15.93      0.85 o
  -6   1  11        0.21        0.08      0.34 o
  -5   1  11       43.74       44.75      1.12 o
  -4   1  11      174.05      163.84      2.55 o
  -3   1  11        1.78        1.65      0.58 o
  -2   1  11      143.02      132.88      2.39 o
  -1   1  11       34.84       32.64      0.83 o
   0   1  11       35.68       31.74      0.86 o
   1   1  11        9.76        9.17      0.75 o
   2   1  11       13.82       14.99      0.96 o
   3   1  11        1.00       -1.35      0.90 o
   4   1  11        5.30        6.77      1.81 o
   5   1  11        3.59        5.37      1.29 o
   6   1  11       10.64       12.13      1.88 o
 -15   2  11        6.85        8.71      0.67 o
 -14   2  11        0.60        0.16      0.59 o
 -13   2  11        7.12        7.47      0.65 o
 -12   2  11        9.44        9.84      0.63 o
 -11   2  11        7.99        7.31      2.01 o
 -10   2  11        7.83        8.07      1.82 o
  -9   2  11        3.17        2.02      0.86 o
  -8   2  11        4.01        3.52      0.45 o
  -7   2  11        8.81        6.88      0.54 o
  -6   2  11       70.79       67.76      1.59 o
  -5   2  11      175.85      166.84      3.01 o
  -4   2  11       14.96       15.40      0.54 o
  -3   2  11      110.08      107.78      1.71 o
  -2   2  11        5.09        5.55      0.46 o
  -1   2  11       65.32       64.44      1.13 o
   0   2  11       37.70       34.65      1.21 o
   1   2  11        4.45        3.26      0.79 o
   2   2  11        1.12       -0.19      0.56 o
   3   2  11       11.27       13.04      2.01 o
   4   2  11        1.03        0.54      1.25 o
   5   2  11        3.35        4.03      1.39 o
   6   2  11        6.46       11.91      1.58 o
   7   2  11        2.67       56.01      5.68 o
 -14   3  11        0.78        1.22      2.72 o
 -13   3  11        0.52        1.35      0.63 o
 -12   3  11        4.94        5.97      0.72 o
 -11   3  11        1.53        1.52      0.65 o
 -10   3  11        4.38        3.69      0.65 o
  -9   3  11        6.16        6.23      0.95 o
  -8   3  11        2.93        3.54      0.63 o
  -7   3  11        9.03        8.36      0.58 o
  -6   3  11       18.71       18.30      0.82 o
  -5   3  11       31.12       31.06      1.02 o
  -4   3  11       38.34       35.00      0.84 o
  -3   3  11        4.53        6.51      0.46 o
  -2   3  11       14.74       14.25      0.65 o
  -1   3  11       18.93       19.77      0.86 o
   0   3  11       15.34       17.00      2.46 o
   1   3  11        1.63        3.07      0.97 o
   2   3  11        1.35        2.25      1.03 o
   3   3  11        0.78       -0.21      1.71 o
   4   3  11        2.20        2.22      1.28 o
   5   3  11        1.83        2.15      1.61 o
 -14   4  11        1.73        2.78      2.53 o
 -13   4  11        8.81        9.11      0.92 o
 -12   4  11        3.92        4.74      2.43 o
 -11   4  11        0.28        2.68      0.79 o
 -10   4  11        2.93        4.92      1.32 o
  -9   4  11        4.18        6.52      1.77 o
  -8   4  11       10.00       11.53      0.79 o
  -7   4  11        7.14        6.11      0.82 o
  -6   4  11       24.92       22.59      0.95 o
  -5   4  11       61.31       60.64      1.40 o
  -4   4  11        5.27        6.54      0.52 o
  -3   4  11       67.96       67.49      1.48 o
  -2   4  11        4.41        4.92      0.46 o
  -1   4  11       28.73       26.04      0.87 o
   0   4  11       19.87       16.75      3.12 o
   1   4  11        0.51        0.30      0.81 o
   2   4  11        1.68        1.57      1.02 o
   3   4  11        5.60        7.37      1.24 o
   4   4  11        2.18        3.70      1.78 o
   5   4  11        4.92        6.93      1.85 o
 -12   5  11        3.34        4.16      2.08 o
 -11   5  11        0.26        1.43      0.74 o
 -10   5  11        2.21        3.07      0.68 o
  -9   5  11       16.65       15.82      2.50 o
  -8   5  11        1.80        3.01      1.46 o
  -7   5  11        5.59        5.49      0.66 o
  -6   5  11        3.68        5.22      0.65 o
  -5   5  11        6.53        7.53      1.28 o
  -4   5  11       30.26       28.42      1.32 o
  -3   5  11       14.88       14.37      1.69 o
  -2   5  11        8.81        8.74      0.82 o
  -1   5  11        0.10       -0.01      0.82 o
   0   5  11       20.04       20.71      1.07 o
   1   5  11        7.74       10.86      1.67 o
   2   5  11        0.39        1.53      2.06 o
   3   5  11        0.48       -1.11      0.84 o
   4   5  11        0.82        0.89      1.14 o
 -11   6  11        2.09        4.33      1.12 o
 -10   6  11        1.87        3.62      1.03 o
  -9   6  11        5.69        7.13      0.95 o
  -8   6  11        5.96        6.84      0.91 o
  -7   6  11       12.73       13.18      1.06 o
  -6   6  11        5.76        5.87      1.00 o
  -5   6  11       39.94       44.61      2.08 o
  -4   6  11        2.92        4.31      0.76 o
  -3   6  11       11.82       11.99      0.96 o
  -2   6  11        1.02        2.01      0.81 o
  -1   6  11        5.46        7.03      1.19 o
   0   6  11        5.75        5.72      2.12 o
   1   6  11        4.38        4.41      1.34 o
   2   6  11        0.97        5.44      2.26 o
  -8   7  11        0.50        0.89      1.05 o
  -7   7  11        0.81        3.10      1.48 o
  -6   7  11        2.91        2.92      1.36 o
  -5   7  11        7.66        8.75      1.19 o
  -4   7  11       16.76       15.14      1.35 o
  -3   7  11        1.03        0.73      1.30 o
  -2   7  11        3.92        3.47      1.50 o
  -1   7  11        1.49        1.68      0.81 o
   0   7  11        6.40        5.97      0.88 o
 -15   0  12        0.28        0.84      1.25 o
 -14   0  12        4.21        4.31      0.95 o
 -13   0  12        1.18        1.17      0.67 o
 -12   0  12        3.66        3.33      0.68 o
 -11   0  12        0.00        0.62      0.56 o
 -10   0  12        2.52        2.36      0.56 o
  -9   0  12        0.81        1.11      1.00 o
  -8   0  12       17.90       17.84      1.43 o
  -7   0  12       28.95       23.17      1.72 o
  -6   0  12       50.79       45.10      2.03 o
  -5   0  12       17.31       14.12      1.13 o
  -4   0  12        7.14        5.59      1.08 o
  -3   0  12       31.38       27.88      1.11 o
  -2   0  12        8.70        6.74      0.71 o
  -1   0  12        1.91        1.55      0.48 o
   0   0  12       67.14       59.20      2.04 o
   1   0  12        0.39       -0.40      0.98 o
   3   0  12        9.84       12.88      1.77 o
   4   0  12        5.93       10.24      1.73 o
   5   0  12        1.49        0.89      1.38 o
   6   0  12        0.11        2.22      1.57 o
 -15   1  12        0.30        0.06      0.68 o
 -14   1  12        0.00        1.25      0.54 o
 -13   1  12        2.92        4.79      0.98 o
 -12   1  12        9.54       11.70      3.03 o
 -11   1  12        3.80        4.74      1.56 o
 -10   1  12        0.26        0.78      0.80 o
  -9   1  12        0.45        1.78      1.99 o
  -8   1  12        2.24        2.40      0.40 o
  -7   1  12        2.69        4.10      0.68 o
  -6   1  12        7.84        9.59      0.89 o
  -5   1  12       13.48       13.05      0.80 o
  -4   1  12       25.56       21.28      1.31 o
  -3   1  12        7.41        7.53      0.57 o
  -2   1  12        4.41        3.61      0.40 o
  -1   1  12        0.15        0.28      0.46 o
   0   1  12        7.58        7.26      0.45 o
   1   1  12        1.80        1.69      0.58 o
   2   1  12        0.23        2.70      1.60 o
   3   1  12        0.00        1.98      1.65 o
   4   1  12        0.57        0.56      1.25 o
   5   1  12        0.13        4.90      1.48 o
   6   1  12        0.92        2.09      1.44 o
 -14   2  12        0.29        1.08      0.70 o
 -13   2  12        3.63        4.18      0.78 o
 -12   2  12        0.65        0.06      0.64 o
 -11   2  12        0.49        0.82      0.83 o
 -10   2  12        3.53        5.33      0.72 o
  -9   2  12        3.12        3.89      0.59 o
  -8   2  12        0.01        0.13      0.37 o
  -7   2  12       21.10       24.12      1.68 o
  -6   2  12       14.50       12.10      0.61 o
  -5   2  12        1.25        2.16      0.57 o
  -4   2  12        2.20        3.29      0.51 o
  -3   2  12       27.85       26.00      1.77 o
  -2   2  12        2.85        2.68      0.38 o
  -1   2  12        5.68        6.28      0.47 o
   0   2  12       12.75        9.35      0.65 o
   1   2  12        1.99        2.17      0.69 o
   2   2  12        3.36        4.04      0.62 o
   3   2  12        7.80        7.78      1.40 o
   4   2  12        9.72       12.39      2.22 o
 -14   3  12        0.10        1.07      1.01 o
 -13   3  12        2.87        3.20      0.78 o
 -12   3  12        1.53        3.07      0.66 o
 -11   3  12        4.65        4.82      0.80 o
 -10   3  12        2.37        3.81      0.71 o
  -9   3  12        2.82        3.54      0.72 o
  -8   3  12        0.32        1.77      0.77 o
  -7   3  12        2.89        2.41      0.55 o
  -6   3  12        2.93        3.26      0.73 o
  -5   3  12        1.21        1.35      0.50 o
  -4   3  12       29.64       27.60      0.88 o
  -3   3  12        6.40        8.31      0.58 o
  -2   3  12       11.04       11.97      0.68 o
  -1   3  12       19.05       18.27      1.03 o
   0   3  12        7.34        8.07      1.09 o
   1   3  12        1.18        1.39      0.62 o
   2   3  12        0.70        1.57      0.70 o
   3   3  12        3.66        5.11      1.03 o
   4   3  12        1.12        1.11      1.40 o
   5   3  12        0.68        1.30      1.43 o
 -13   4  12        3.01        2.67      1.02 o
 -12   4  12        0.29        1.45      0.94 o
 -11   4  12        1.38        2.65      0.83 o
 -10   4  12        3.58        5.01      0.76 o
  -9   4  12        6.73        9.75      0.92 o
  -8   4  12        1.52        1.68      0.77 o
  -7   4  12        7.91        8.32      0.83 o
  -6   4  12        5.60        6.49      2.18 o
  -5   4  12       11.13       12.26      1.42 o
  -4   4  12        6.15        6.61      0.55 o
  -3   4  12        4.96        4.97      0.51 o
  -2   4  12        2.71        2.86      0.53 o
  -1   4  12        1.40        2.52      0.97 o
   0   4  12        2.74        1.33      1.39 o
   1   4  12        7.59        7.69      2.90 o
   2   4  12        6.62        7.79      1.23 o
   3   4  12        0.23        0.13      0.99 o
   4   4  12        3.05        7.45      1.62 o
 -12   5  12        0.64        1.17      0.74 o
 -11   5  12        1.06        2.18      1.34 o
 -10   5  12        0.92        1.27      0.83 o
  -9   5  12        0.60        0.73      0.68 o
  -8   5  12        0.20        0.97      0.57 o
  -7   5  12        0.66        0.68      0.61 o
  -6   5  12        0.80        0.20      1.17 o
  -5   5  12        3.26        3.38      0.62 o
  -4   5  12       14.33       13.81      1.29 o
  -3   5  12        1.62        1.27      0.60 o
  -2   5  12        3.26        3.98      0.72 o
  -1   5  12        0.37        1.24      1.18 o
   0   5  12        3.90        4.23      1.03 o
   1   5  12        0.37        0.64      2.67 o
   2   5  12        1.30        0.01      0.88 o
   3   5  12        0.27       -0.15      1.09 o
 -10   6  12        0.07       -0.54      1.06 o
  -9   6  12        1.07       -0.02      0.99 o
  -8   6  12        0.64        3.11      1.00 o
  -7   6  12        0.79        1.52      0.90 o
  -6   6  12        2.27        1.70      1.13 o
  -5   6  12        3.28        4.54      1.03 o
  -4   6  12        0.22        3.28      1.13 o
  -3   6  12        2.09        3.48      0.75 o
  -2   6  12        1.21        1.64      0.79 o
  -1   6  12        2.85        2.34      1.11 o
   0   6  12        5.25        3.97      1.28 o
   1   6  12        1.05        3.78      1.29 o
 -14   0  13       16.22       22.78      2.31 o
 -12   0  13       14.46       15.78      1.09 o
 -11   0  13        2.69        3.13      1.21 o
 -10   0  13        3.71        4.05      1.23 o
  -9   0  13        0.08       -0.54      0.94 o
  -8   0  13        0.60        0.10      1.03 o
  -7   0  13        1.61        2.65      1.07 o
  -6   0  13        3.72        7.06      1.34 o
  -5   0  13        0.88        0.89      0.86 o
  -4   0  13        9.12        6.46      1.14 o
  -3   0  13        0.01        0.46      0.65 o
  -2   0  13        2.96        2.15      0.50 o
  -1   0  13       17.58       17.80      1.00 o
   0   0  13        0.97        1.71      1.15 o
   1   0  13       18.66       20.94      2.18 o
   2   0  13        1.73        3.03      1.23 o
 -14   1  13        0.22       -0.06      0.78 o
 -13   1  13        0.73        1.60      0.79 o
 -12   1  13        0.72        0.83      0.77 o
 -11   1  13        0.81        0.86      0.68 o
 -10   1  13        7.66       10.10      1.39 o
  -9   1  13        3.37        5.34      0.96 o
  -8   1  13        2.79        2.83      0.85 o
  -7   1  13       22.40       22.28      1.34 o
  -6   1  13        0.73        1.00      1.33 o
  -5   1  13       10.08        9.59      0.91 o
  -4   1  13       12.72       13.22      1.57 o
  -3   1  13        5.19        5.53      0.55 o
  -2   1  13        7.54        8.53      1.09 o
  -1   1  13        0.66        1.58      0.51 o
   0   1  13        1.16        0.30      0.83 o
   1   1  13       10.45       11.56      1.56 o
   2   1  13        9.39        9.07      1.37 o
   3   1  13        0.84        0.30      0.78 o
   4   1  13        2.70        2.43      2.01 o
 -14   2  13       11.52       17.50      1.47 o
 -13   2  13        0.89        1.33      1.54 o
 -12   2  13        8.11        9.43      0.88 o
 -11   2  13        0.29        0.69      0.66 o
 -10   2  13        0.82        1.59      0.95 o
  -9   2  13        1.12        2.83      1.12 o
  -8   2  13        1.50        2.06      1.27 o
  -7   2  13        9.81       10.94      1.10 o
  -6   2  13        0.27       -0.18      1.10 o
  -5   2  13        1.81        1.88      0.96 o
  -4   2  13        1.22        0.48      0.64 o
  -3   2  13       10.42       10.23      0.73 o
  -2   2  13        3.14        5.43      0.61 o
  -1   2  13        5.07        6.02      1.51 o
   0   2  13        0.02        0.81      0.64 o
   1   2  13        4.42        5.70      0.82 o
   2   2  13        4.33        5.52      1.00 o
   3   2  13        3.99        5.83      1.73 o
   4   2  13        0.14        6.16      2.68 o
 -13   3  13        1.55        0.68      0.74 o
 -12   3  13        1.35        1.85      0.80 o
 -11   3  13        0.86        1.29      0.74 o
 -10   3  13       10.48        9.10      0.78 o
  -9   3  13        2.00        2.55      0.96 o
  -8   3  13        2.26        2.13      0.74 o
  -7   3  13        1.66        1.22      0.92 o
  -6   3  13        0.58        2.16      0.89 o
  -5   3  13        1.58        1.46      0.72 o
  -4   3  13        0.15        1.27      1.33 o
  -3   3  13       22.78       27.29      0.90 o
  -2   3  13       11.76       11.93      0.92 o
  -1   3  13        5.99        7.63      1.35 o
   0   3  13        7.71        8.55      1.01 o
   1   3  13        2.90        2.36      0.68 o
   2   3  13        8.54        9.72      2.02 o
   3   3  13        0.16        3.59      1.84 o
 -12   4  13        2.37        2.19      0.76 o
 -11   4  13        0.30        0.53      0.65 o
 -10   4  13        0.39        1.47      0.85 o
  -9   4  13        0.09       -0.95      0.79 o
  -8   4  13        3.81        3.36      0.87 o
  -7   4  13        2.99        2.94      0.87 o
  -6   4  13        0.52        0.90      0.93 o
  -5   4  13        0.06        1.00      1.44 o
  -4   4  13        0.33        2.31      0.73 o
  -3   4  13        8.77        9.38      0.83 o
  -2   4  13        2.21        1.58      0.85 o
  -1   4  13        4.22        5.21      0.77 o
   0   4  13        0.96        1.54      0.88 o
   1   4  13        2.99        5.65      1.35 o
   2   4  13        5.81        7.69      1.40 o
 -11   5  13        0.13        0.35      0.92 o
 -10   5  13        2.71        3.12      1.35 o
  -9   5  13        3.24        3.28      0.73 o
  -8   5  13        0.06       -0.63      0.64 o
  -7   5  13        0.82        0.26      1.11 o
  -6   5  13        1.47        2.43      0.89 o
  -5   5  13        2.02        2.27      1.14 o
  -4   5  13        2.96        2.13      1.07 o
  -3   5  13        9.61       12.11      2.22 o
  -2   5  13        1.49        1.34      1.02 o
  -1   5  13        1.74        2.54      2.05 o
   0   5  13        0.52        1.02      1.25 o
   1   5  13        1.05        1.90      1.25 o
  -8   6  13        0.23        1.82      1.50 o
  -7   6  13        0.81        0.88      1.53 o
  -6   6  13        0.52        0.75      1.17 o
  -5   6  13        0.67        0.48      1.34 o
  -4   6  13        0.43       21.96      6.64 o
  -3   6  13        0.87        1.23      1.94 o
  -2   6  13        0.30        0.12      1.86 o
 -14   0  14       21.34       24.38      2.93 o
 -13   0  14        0.30        4.03      2.07 o
 -12   0  14        0.92        1.71      1.04 o
 -11   0  14        0.44        0.15      1.32 o
 -10   0  14        1.53        3.69      1.26 o
  -9   0  14       47.17       58.99      3.30 o
  -8   0  14        9.46       14.40      2.05 o
  -7   0  14        1.95       -0.19      1.07 o
  -6   0  14       17.37       15.78      1.67 o
  -5   0  14        0.33        0.79      1.00 o
  -4   0  14       12.08       18.12      1.67 o
  -3   0  14        0.20        0.46      0.73 o
  -2   0  14        0.24       -0.52      0.69 o
  -1   0  14       10.00       11.69      1.53 o
   0   0  14        0.05        1.23      0.98 o
   2   0  14        4.08        4.88      1.78 o
   3   0  14        9.44        6.89      1.78 o
 -13   1  14        7.91        9.68      1.78 o
 -12   1  14        2.44        2.14      0.82 o
 -11   1  14        1.65        2.05      1.21 o
 -10   1  14        4.17        5.61      3.05 o
  -9   1  14        0.68        1.16      0.88 o
  -8   1  14        0.80        0.17      0.74 o
  -7   1  14        3.67        7.72      1.01 o
  -6   1  14       27.35       31.09      1.45 o
  -5   1  14        6.39        6.76      1.09 o
  -4   1  14        5.16        8.84      1.67 o
  -3   1  14        7.95        8.94      0.72 o
  -2   1  14        2.12        1.35      0.70 o
  -1   1  14        0.67        1.63      1.12 o
   0   1  14        0.02       -1.55      1.04 o
   1   1  14        1.31        0.05      0.90 o
   2   1  14        2.81        3.33      1.54 o
   3   1  14        1.33        0.63      0.88 o
 -13   2  14        2.07        4.38      1.15 o
 -12   2  14        0.62        0.74      0.81 o
 -11   2  14        0.74        2.55      1.45 o
 -10   2  14        3.15        3.75      0.95 o
  -9   2  14       20.30       21.77      2.12 o
  -8   2  14        6.49        9.16      1.18 o
  -7   2  14        0.24        2.46      0.81 o
  -6   2  14        6.33        7.67      0.88 o
  -5   2  14        6.09        7.78      2.14 o
  -4   2  14        8.52        8.93      0.83 o
  -3   2  14        4.74        7.10      0.86 o
  -2   2  14        4.12        2.68      0.82 o
  -1   2  14        3.87        3.31      0.79 o
   0   2  14        0.49        0.89      0.61 o
   1   2  14       11.67       16.33      1.89 o
   2   2  14        7.53        7.37      1.35 o
 -12   3  14        0.29        0.91      1.60 o
 -11   3  14        0.66        1.34      1.56 o
 -10   3  14        1.02        1.31      0.86 o
  -9   3  14        0.97        2.80      1.17 o
  -8   3  14        3.25        3.00      0.97 o
  -7   3  14        5.04        5.63      1.00 o
  -6   3  14        2.37        1.39      0.84 o
  -5   3  14        2.93        4.41      0.88 o
  -4   3  14       11.22       12.35      1.15 o
  -3   3  14        6.27       12.36      1.48 o
  -2   3  14        0.50       -0.05      0.80 o
  -1   3  14        0.12       -0.41      0.77 o
   0   3  14        2.10        2.46      0.95 o
   1   3  14        0.42        1.50      1.46 o
   2   3  14        4.37        2.80      2.29 o
 -11   4  14        0.70        2.41      0.98 o
 -10   4  14        1.78        4.25      1.54 o
  -9   4  14        6.04        5.32      0.92 o
  -8   4  14        5.49        6.60      1.16 o
  -7   4  14        0.43        1.98      3.40 o
  -6   4  14        4.25        7.83      2.46 o
  -5   4  14       12.49       14.63      1.23 o
  -4   4  14        2.68        2.82      0.76 o
  -3   4  14        6.65        7.94      0.92 o
  -2   4  14        2.12        1.76      1.20 o
  -1   4  14        1.59        1.51      1.50 o
   0   4  14        1.60        1.82      0.85 o
  -9   5  14        2.52        1.78      0.87 o
  -8   5  14        0.52        1.10      0.79 o
  -7   5  14        0.56       -0.80      0.99 o
  -6   5  14        2.79        3.81      0.99 o
  -5   5  14        3.03        3.22      1.07 o
  -4   5  14        1.54        0.81      1.10 o
  -3   5  14        0.65        1.28      1.09 o
  -2   5  14        0.44        1.12      0.95 o
 -12   0  15        0.00       -1.02      0.98 o
 -11   0  15        7.11        9.33      2.18 o
 -10   0  15        0.70        1.84      1.04 o
  -9   0  15        0.39        0.94      1.46 o
  -8   0  15        1.09        2.92      1.30 o
  -7   0  15        8.28        7.06      1.26 o
  -6   0  15        1.41        0.29      0.96 o
  -5   0  15        4.29        7.20      1.47 o
  -4   0  15        0.13        0.00      0.21 o
  -3   0  15        3.00        5.59      0.89 o
  -2   0  15        0.07       -0.67      1.05 o
  -1   0  15        4.99        5.25      1.28 o
   0   0  15       16.67       19.58      2.27 o
   1   0  15       24.86       20.57      2.70 o
 -12   1  15        1.18        1.47      2.42 o
 -11   1  15        9.24        6.46      1.11 o
 -10   1  15        9.56       10.97      1.21 o
  -9   1  15        0.06       -0.09      0.80 o
  -8   1  15        4.93        4.94      0.95 o
  -7   1  15        0.77        0.30      0.80 o
  -6   1  15        0.88        1.15      0.81 o
  -5   1  15        6.82        6.54      0.85 o
  -4   1  15       19.11       21.44      1.23 o
  -3   1  15        9.99       11.57      0.95 o
  -2   1  15        9.70        9.51      1.17 o
  -1   1  15        0.77        1.71      0.83 o
   0   1  15        0.47       -1.36      1.32 o
   1   1  15        0.05        4.52      1.90 o
 -12   2  15        0.55        0.15      0.85 o
 -11   2  15        5.72        8.71      1.01 o
 -10   2  15        0.50        0.56      1.06 o
  -9   2  15        1.81        2.37      1.06 o
  -8   2  15        6.83        7.62      1.25 o
  -7   2  15        7.52        7.53      1.24 o
  -6   2  15        1.63        2.60      0.88 o
  -5   2  15        5.48        6.73      1.96 o
  -4   2  15        0.71        1.40      0.85 o
  -3   2  15        0.40        0.27      0.73 o
  -2   2  15        2.44        2.53      1.35 o
  -1   2  15        4.08        5.65      1.96 o
   0   2  15       22.37       26.50      2.54 o
 -11   3  15        1.09        0.13      0.80 o
 -10   3  15        7.32        8.53      1.03 o
  -9   3  15        2.79        2.37      1.78 o
  -8   3  15        2.41        2.55      1.49 o
  -7   3  15        2.03        2.13      1.04 o
  -6   3  15        8.60        8.89      1.15 o
  -5   3  15       19.24       18.26      1.39 o
  -4   3  15       16.11       18.23      2.30 o
  -3   3  15        1.10        2.08      1.01 o
  -2   3  15        3.91        7.86      1.42 o
  -1   3  15        0.26        1.57      0.87 o
  -9   4  15        4.53        4.04      1.03 o
  -8   4  15        6.24        5.09      1.46 o
  -7   4  15        1.87        6.25      2.58 o
  -6   4  15        0.44        0.54      0.76 o
  -5   4  15        1.76        3.05      2.25 o
  -4   4  15        0.02        0.02      1.31 o
  -3   4  15        3.23        5.83      1.37 o
  -2   4  15        0.88        2.05      0.92 o
 -11   0  16       11.85       11.57      2.02 o
 -10   0  16       13.23       13.21      1.76 o
  -9   0  16        4.98        4.58      2.00 o
  -8   0  16        2.39        1.30      1.08 o
  -7   0  16       10.02       11.11      1.92 o
  -6   0  16        0.98        0.23      1.15 o
  -5   0  16        4.01        3.26      1.21 o
  -4   0  16        0.81        1.05      1.05 o
  -2   0  16        3.64        2.05      1.58 o
  -1   0  16        0.25       -0.81      1.38 o
 -11   1  16        2.15        1.69      1.80 o
  -9   1  16        8.42       10.67      1.73 o
  -8   1  16        1.72        2.79      1.11 o
  -7   1  16        2.43        3.69      0.98 o
  -6   1  16        3.19        5.29      1.04 o
  -5   1  16       19.34       27.61      3.58 o
  -4   1  16       10.07       12.11      1.08 o
  -3   1  16        0.39        0.33      0.88 o
  -2   1  16        5.52        4.86      1.45 o
  -1   1  16        2.77        0.15      2.04 o
 -10   2  16       10.33       10.58      1.40 o
  -9   2  16        5.67        6.84      1.21 o
  -8   2  16        2.93        2.44      2.37 o
  -7   2  16        3.38        6.12      2.33 o
  -6   2  16        0.28        1.55      2.60 o
  -5   2  16        1.47        1.58      1.14 o
  -4   2  16        0.98        0.15      1.97 o
  -3   2  16        9.39       15.15      1.66 o
  -2   2  16        2.19        3.20      1.52 o
  -8   3  16        2.92        2.42      1.17 o
  -7   3  16        2.42        5.43      1.90 o
  -6   3  16        3.30        4.80      0.93 o
  -5   3  16        1.49       15.53      3.13 o
  -4   3  16        6.39        5.29      1.75 o
  -7   0  17        1.61        3.11      2.24 o
  -6   0  17        0.74        3.51      2.47 o
 
